# Supplementary material for: Identification and validation of plasma protein biomarkers as therapeutic targets in acute myeloid leukemia: an integrative multi-omics study
Source: Front Immunol. 2025 Oct 22;16:1659811. doi: 10.3389/fimmu.2025.1659811 (PMC12586143; doi:10.3389/fimmu.2025.1659811)
Supplement: Supplementary Table 1 — The information for selected IV. [file Table1.xls]

## Sheet: Table S1. IV information
MR	SNP	effect_allele.exposure	other_allele.exposure	effect_allele.outcome	other_allele.outcome	palindromic	chr.exposure	exposure	R2	F
UKB to finngen	rs1265957	G	A	G	A	FALSE	19	A1BG	0.00803903	275.485
UKB to finngen	rs435442	A	G	A	G	FALSE	19	A1BG	0.0038583	131.663
UKB to finngen	rs112083647	A	T	A	T	TRUE	11	AAMDC	0.00217613	72.056
UKB to finngen	rs67930048	T	C	T	C	FALSE	11	AAMDC	0.01559	523.251
UKB to finngen	rs76470233	G	C	G	C	TRUE	11	AAMDC	0.0713263	2537.62
UKB to finngen	rs323500	T	C	T	C	FALSE	17	AARSD1	0.00713659	241.017
UKB to finngen	rs113284266	T	C	T	C	FALSE	3	ABHD14B	0.00538075	180.543
UKB to finngen	rs190682742	T	C	T	C	FALSE	3	ABHD14B	0.0335269	1157.71
UKB to finngen	rs2229067	T	C	T	C	FALSE	9	ABL1	0.000870775	29.2234
UKB to finngen	rs147043078	A	G	A	G	FALSE	9	ABO	0.00284877	97.0864
UKB to finngen	rs7032782	T	G	T	G	FALSE	9	ABO	0.00350111	119.396
UKB to finngen	rs75685923	T	C	T	C	FALSE	9	ABO	0.01084	372.412
UKB to finngen	rs77607486	T	G	T	G	FALSE	9	ABO	0.00118987	40.4834
UKB to finngen	rs7849542	A	G	A	G	FALSE	9	ABO	0.0493254	1763.2
UKB to finngen	rs9411367	T	C	T	C	FALSE	9	ABO	0.0602342	2178.14
UKB to finngen	rs156265	G	C	G	C	TRUE	3	ACAA1	0.00387553	128.021
UKB to finngen	rs76649293	G	T	G	T	FALSE	3	ACAA1	0.00262746	86.6842
UKB to finngen	rs61797339	T	G	T	G	FALSE	1	ACADM	0.00859778	289.075
UKB to finngen	rs7894710	A	C	A	C	FALSE	10	ACADSB	0.00470447	160.424
UKB to finngen	rs7913063	T	A	T	A	TRUE	10	ACADSB	0.0217212	753.588
UKB to finngen	rs142050326	T	C	T	C	FALSE	15	ACAN	0.00104601	34.9965
UKB to finngen	rs377432141	T	C	T	C	FALSE	15	ACAN	0.00133544	44.6929
UKB to finngen	rs145898451	T	C	T	C	FALSE	17	ACE	0.00142594	48.527
UKB to finngen	rs6504163	T	C	T	C	FALSE	17	ACE	0.0606427	2193.86
UKB to finngen	rs67817520	T	C	T	C	FALSE	17	ACE	0.00561447	191.874
UKB to finngen	rs75168245	A	G	A	G	FALSE	17	ACE	0.00173278	58.9873
UKB to finngen	rs9890187	G	A	G	A	FALSE	17	ACE	0.00235104	80.0838
UKB to finngen	rs11979397	T	C	T	C	FALSE	7	ACHE	0.000892435	29.6419
UKB to finngen	rs139972715	A	G	A	G	FALSE	7	ACHE	0.00108081	35.9056
UKB to finngen	rs314368	G	T	G	T	FALSE	7	ACHE	0.0458642	1595.16
UKB to finngen	rs79570624	C	G	C	G	TRUE	7	ACHE	0.0040533	135.056
UKB to finngen	rs9358791	A	T	A	T	TRUE	6	ACOT13	0.00165	55.8522
UKB to finngen	rs10852766	C	T	C	T	FALSE	17	ACOX1	0.00270876	91.5088
UKB to finngen	rs34243815	T	C	T	C	FALSE	19	ACP5	0.000954632	32.3872
UKB to finngen	rs74181615	A	T	A	T	TRUE	19	ACP5	0.0114152	391.375
UKB to finngen	rs8112501	C	A	C	A	FALSE	19	ACP5	0.00114154	38.7355
UKB to finngen	rs114677688	G	C	G	C	TRUE	1	ACP6	0.00154326	52.4035
UKB to finngen	rs116509906	A	T	A	T	TRUE	1	ACP6	0.00814441	278.396
UKB to finngen	rs137987097	A	T	A	T	TRUE	1	ACP6	0.0121893	418.367
UKB to finngen	rs146706258	A	G	A	G	FALSE	1	ACP6	0.0489803	1746.16
UKB to finngen	rs149184726	A	G	A	G	FALSE	1	ACP6	0.030372	1061.99
UKB to finngen	rs190587447	T	C	T	C	FALSE	1	ACP6	0.00427563	145.583
UKB to finngen	rs35011601	C	G	C	G	TRUE	1	ACP6	0.0108246	371.015
UKB to finngen	rs587693404	T	C	T	C	FALSE	1	ACP6	0.00274073	93.177
UKB to finngen	rs60322015	T	A	T	A	TRUE	1	ACP6	0.00638496	217.867
UKB to finngen	rs74660908	T	G	T	G	FALSE	1	ACP6	0.00263141	89.4509
UKB to finngen	rs7959658	G	A	G	A	FALSE	12	ACRBP	0.0119146	407.268
UKB to finngen	rs77322490	T	C	T	C	FALSE	11	ACRV1	0.00132599	43.7879
UKB to finngen	rs1324551	T	C	T	C	FALSE	10	ACTA2	0.0018128	60.0054
UKB to finngen	rs145330457	G	C	G	C	TRUE	12	ACVRL1	0.000913881	30.5241
UKB to finngen	rs697628	G	T	G	T	FALSE	12	ACVRL1	0.00210908	70.5286
UKB to finngen	rs7313901	C	T	C	T	FALSE	12	ACVRL1	0.000813018	27.1525
UKB to finngen	rs74492597	C	A	C	A	FALSE	12	ACVRL1	0.0395346	1373.57
UKB to finngen	rs150416778	T	C	T	C	FALSE	3	ACY1	0.00840461	285.56
UKB to finngen	rs2509717	C	T	C	T	FALSE	11	ACY3	0.00964721	320.095
UKB to finngen	rs3758938	G	T	G	T	FALSE	11	ACY3	0.0323609	1098.94
UKB to finngen	rs77125470	G	T	G	T	FALSE	11	ACY3	0.00142834	47.0024
UKB to finngen	rs68179743	A	C	A	C	FALSE	14	ACYP1	0.002857	94.7115
UKB to finngen	rs75948138	G	C	G	C	TRUE	14	ACYP1	0.0347438	1189.83
UKB to finngen	rs112239935	T	G	T	G	FALSE	20	ADA	0.0795463	2942.37
UKB to finngen	rs117371410	T	C	T	C	FALSE	20	ADA	0.0450933	1607.79
UKB to finngen	rs183214927	A	T	A	T	TRUE	20	ADA	0.00225832	77.063
UKB to finngen	rs3212183	T	C	T	C	FALSE	20	ADA	0.00122048	41.6044
UKB to finngen	rs6103803	C	T	C	T	FALSE	20	ADA	0.0162426	562.142
UKB to finngen	rs73113339	C	T	C	T	FALSE	20	ADA	0.00200247	68.3151
UKB to finngen	rs737963	C	T	C	T	FALSE	22	ADA2	0.0203096	692.568
UKB to finngen	rs11244909	C	T	C	T	FALSE	10	ADAM12	0.00797002	264.955
UKB to finngen	rs7082031	C	T	C	T	FALSE	10	ADAM12	0.00537483	178.214
UKB to finngen	rs7895449	T	C	T	C	FALSE	10	ADAM12	0.00276213	91.3445
UKB to finngen	rs112315110	C	T	C	T	FALSE	1	ADAM15	0.00118212	39.1045
UKB to finngen	rs11264327	A	G	A	G	FALSE	1	ADAM15	0.044479	1538.04
UKB to finngen	rs138190332	A	G	A	G	FALSE	1	ADAM15	0.0114055	381.198
UKB to finngen	rs2242194	G	C	G	C	TRUE	1	ADAM15	0.0584086	2049.59
UKB to finngen	rs2364407	C	T	C	T	FALSE	1	ADAM15	0.00474766	157.616
UKB to finngen	rs56033137	C	T	C	T	FALSE	1	ADAM15	0.00170198	56.331
UKB to finngen	rs143939037	T	C	T	C	FALSE	7	ADAM22	0.00206599	69.2174
UKB to finngen	rs17327624	T	G	T	G	FALSE	7	ADAM22	0.0151984	515.987
UKB to finngen	rs2235048	A	G	A	G	FALSE	7	ADAM22	0.0440172	1539.43
UKB to finngen	rs28381736	G	A	G	A	FALSE	7	ADAM22	0.00319665	107.22
UKB to finngen	rs73210678	A	G	A	G	FALSE	7	ADAM22	0.00354478	118.938
UKB to finngen	rs75081745	A	G	A	G	FALSE	7	ADAM22	0.000883043	29.5498
UKB to finngen	rs114956296	A	G	A	G	FALSE	2	ADAM23	0.0163117	564.575
UKB to finngen	rs117203002	A	T	A	T	TRUE	2	ADAM23	0.0441886	1574.05
UKB to finngen	rs13408952	T	C	T	C	FALSE	2	ADAM23	0.00158786	54.1477
UKB to finngen	rs141950547	T	C	T	C	FALSE	2	ADAM23	0.0538859	1939.15
UKB to finngen	rs148565219	G	A	G	A	FALSE	2	ADAM23	0.0158506	548.356
UKB to finngen	rs4419219	A	G	A	G	FALSE	2	ADAM23	0.00152645	52.0504
UKB to finngen	rs71429735	A	G	A	G	FALSE	2	ADAM23	0.0116381	400.908
UKB to finngen	rs78652356	G	A	G	A	FALSE	2	ADAM23	0.019562	679.318
UKB to finngen	rs111298409	A	G	A	G	FALSE	10	ADAM8	0.00261996	89.0315
UKB to finngen	rs118007277	A	G	A	G	FALSE	10	ADAM8	0.00358412	121.914
UKB to finngen	rs12779986	C	A	C	A	FALSE	10	ADAM8	0.00410652	139.756
UKB to finngen	rs141625332	T	C	T	C	FALSE	10	ADAM8	0.00197866	67.1957
UKB to finngen	rs3008373	C	T	C	T	FALSE	10	ADAM8	0.0433147	1534.53
UKB to finngen	rs41299432	C	T	C	T	FALSE	10	ADAM8	0.00210985	71.6604
UKB to finngen	rs112392635	G	T	G	T	FALSE	8	ADAM9	0.00197223	66.7812
UKB to finngen	rs112991094	T	C	T	C	FALSE	8	ADAM9	0.00089651	30.3238
UKB to finngen	rs117318607	G	A	G	A	FALSE	8	ADAM9	0.00690228	234.877
UKB to finngen	rs117392723	T	G	T	G	FALSE	8	ADAM9	0.00104158	35.2359
UKB to finngen	rs141636923	G	A	G	A	FALSE	8	ADAM9	0.000875374	29.6083
UKB to finngen	rs72640004	T	C	T	C	FALSE	8	ADAM9	0.0010042	33.9702
UKB to finngen	rs400852	G	A	G	A	FALSE	21	ADAMTS1	0.00089665	29.5972
UKB to finngen	rs10901263	A	G	A	G	FALSE	9	ADAMTS13	0.00961072	330.789
UKB to finngen	rs117134959	G	A	G	A	FALSE	9	ADAMTS13	0.0013678	46.6893
UKB to finngen	rs117993921	T	C	T	C	FALSE	9	ADAMTS13	0.00183544	62.6817
UKB to finngen	rs1611115	C	T	C	T	FALSE	9	ADAMTS13	0.00153098	52.268
UKB to finngen	rs34008151	T	C	T	C	FALSE	9	ADAMTS13	0.00105783	36.0975
UKB to finngen	rs4962130	C	T	C	T	FALSE	9	ADAMTS13	0.0476479	1705.48
UKB to finngen	rs3794132	C	G	C	G	TRUE	11	ADAMTS15	0.00271324	91.2251
UKB to finngen	rs73044885	A	G	A	G	FALSE	11	ADAMTS15	0.0038525	129.678
UKB to finngen	rs16875213	A	G	A	G	FALSE	5	ADAMTS16	0.00118116	39.073
UKB to finngen	rs16875264	C	T	C	T	FALSE	5	ADAMTS16	0.00482793	160.293
UKB to finngen	rs40468	G	A	G	A	FALSE	5	ADAMTS16	0.00675246	224.625
UKB to finngen	rs6555331	C	T	C	T	FALSE	5	ADAMTS16	0.00320993	106.401
UKB to finngen	rs4656993	G	A	G	A	FALSE	1	ADAMTS4	0.00678859	225.411
UKB to finngen	rs117056648	G	A	G	A	FALSE	11	ADAMTS8	0.00111613	37.7897
UKB to finngen	rs150289036	T	G	T	G	FALSE	11	ADAMTS8	0.000861601	29.1645
UKB to finngen	rs17139325	C	T	C	T	FALSE	11	ADAMTS8	0.00251318	85.2097
UKB to finngen	rs182462979	T	C	T	C	FALSE	11	ADAMTS8	0.00255467	86.6202
UKB to finngen	rs188303660	T	C	T	C	FALSE	11	ADAMTS8	0.00215571	73.0638
UKB to finngen	rs55773438	G	A	G	A	FALSE	11	ADAMTS8	0.00353874	120.105
UKB to finngen	rs7130658	C	T	C	T	FALSE	11	ADAMTS8	0.0588762	2115.76
UKB to finngen	rs1008250	G	A	G	A	FALSE	9	ADAMTSL2	0.00455775	155.316
UKB to finngen	rs1989787	T	C	T	C	FALSE	9	ADAMTSL2	0.0010234	34.7513
UKB to finngen	rs2027962	A	C	A	C	FALSE	9	ADAMTSL2	0.00142809	48.513
UKB to finngen	rs12044791	C	T	C	T	FALSE	1	ADAMTSL4	0.00145283	48.0714
UKB to finngen	rs12067556	A	G	A	G	FALSE	1	ADAMTSL4	0.0161377	541.934
UKB to finngen	rs4587566	G	C	G	C	TRUE	1	ADAMTSL4	0.00479522	159.198
UKB to finngen	rs6664145	T	C	T	C	FALSE	1	ADAMTSL4	0.00244642	81.0279
UKB to finngen	rs197198	C	T	C	T	FALSE	19	ADAMTSL5	0.0521743	1868.27
UKB to finngen	rs4807927	G	A	G	A	FALSE	19	ADAMTSL5	0.00157284	53.4661
UKB to finngen	rs60516720	T	C	T	C	FALSE	19	ADAMTSL5	0.000991335	33.6793
UKB to finngen	rs1263339	C	G	C	G	TRUE	4	ADD1	0.00946054	316.947
UKB to finngen	rs79754580	A	C	A	C	FALSE	4	ADD1	0.000848965	28.1968
UKB to finngen	rs112376926	T	G	T	G	FALSE	6	ADGRB3	0.0112887	381.004
UKB to finngen	rs12196744	A	G	A	G	FALSE	6	ADGRB3	0.000878043	29.3261
UKB to finngen	rs12200055	A	C	A	C	FALSE	6	ADGRB3	0.0603126	2141.81
UKB to finngen	rs1403923	A	G	A	G	FALSE	6	ADGRB3	0.0474027	1660.54
UKB to finngen	rs140418332	T	C	T	C	FALSE	6	ADGRB3	0.00158879	53.1023
UKB to finngen	rs142300612	A	C	A	C	FALSE	6	ADGRB3	0.00606635	203.67
UKB to finngen	rs147466572	T	C	T	C	FALSE	6	ADGRB3	0.00280103	93.7329
UKB to finngen	rs147902843	A	G	A	G	FALSE	6	ADGRB3	0.00377115	126.32
UKB to finngen	rs148858078	G	C	G	C	TRUE	6	ADGRB3	0.00169526	56.6669
UKB to finngen	rs76332952	A	G	A	G	FALSE	6	ADGRB3	0.00291793	97.6562
UKB to finngen	rs78220871	T	C	T	C	FALSE	6	ADGRB3	0.00237629	79.4857
UKB to finngen	rs78514750	C	T	C	T	FALSE	6	ADGRB3	0.0674404	2413.24
UKB to finngen	rs10773846	C	T	C	T	FALSE	12	ADGRD1	0.0249519	849.217
UKB to finngen	rs116945914	A	G	A	G	FALSE	12	ADGRD1	0.004905	163.575
UKB to finngen	rs117117232	C	A	C	A	FALSE	12	ADGRD1	0.00301619	100.395
UKB to finngen	rs118088299	C	A	C	A	FALSE	12	ADGRD1	0.00131974	43.8535
UKB to finngen	rs79551144	G	A	G	A	FALSE	12	ADGRD1	0.0611638	2161.96
UKB to finngen	rs147811291	G	A	G	A	FALSE	19	ADGRE1	0.00113384	38.3606
UKB to finngen	rs55712503	A	G	A	G	FALSE	19	ADGRE1	0.0038912	132.013
UKB to finngen	rs59055395	C	T	C	T	FALSE	19	ADGRE1	0.0393371	1383.79
UKB to finngen	rs117132863	T	C	T	C	FALSE	19	ADGRE2	0.00154955	52.5276
UKB to finngen	rs28366013	A	C	A	C	FALSE	19	ADGRE2	0.00570666	194.256
UKB to finngen	rs7251607	C	A	C	A	FALSE	19	ADGRE2	0.0306659	1070.75
UKB to finngen	rs139113505	T	C	T	C	FALSE	19	ADGRE5	0.0170431	587.711
UKB to finngen	rs139874002	C	G	C	G	TRUE	19	ADGRE5	0.00106292	36.0671
UKB to finngen	rs58881629	G	A	G	A	FALSE	19	ADGRE5	0.00573937	195.665
UKB to finngen	rs71383252	A	G	A	G	FALSE	16	ADGRG1	0.00105505	35.4143
UKB to finngen	rs733464	T	C	T	C	FALSE	16	ADGRG1	0.00243354	81.7981
UKB to finngen	rs1229984	C	T	C	T	FALSE	4	ADH1B	0.00266013	88.5118
UKB to finngen	rs190913833	A	T	A	T	TRUE	4	ADH1B	0.00189635	63.0498
UKB to finngen	rs1800759	G	T	G	T	FALSE	4	ADH4	0.00802331	267.242
UKB to finngen	rs143257534	T	C	T	C	FALSE	3	ADIPOQ	0.0191359	663.179
UKB to finngen	rs17366653	C	T	C	T	FALSE	3	ADIPOQ	0.0076144	260.822
UKB to finngen	rs56211697	T	C	T	C	FALSE	3	ADIPOQ	0.00353043	120.435
UKB to finngen	rs77772668	T	C	T	C	FALSE	3	ADIPOQ	0.00079391	27.0088
UKB to finngen	rs7926490	T	C	T	C	FALSE	11	ADM	0.0126449	434.971
UKB to finngen	rs116794593	T	G	T	G	FALSE	4	AFAP1	0.00425052	141.656
UKB to finngen	rs138169773	T	C	T	C	FALSE	4	AFAP1	0.00347931	115.864
UKB to finngen	rs149816740	T	G	T	G	FALSE	4	AFAP1	0.00266622	88.715
UKB to finngen	rs16841175	T	C	T	C	FALSE	4	AFAP1	0.0492982	1720.79
UKB to finngen	rs2292735	A	G	A	G	FALSE	4	AFAP1	0.00822131	275.086
UKB to finngen	rs34786658	G	A	G	A	FALSE	4	AFAP1	0.0524184	1835.73
UKB to finngen	rs35920302	A	G	A	G	FALSE	4	AFAP1	0.00279296	92.944
UKB to finngen	rs13132712	C	T	C	T	FALSE	4	AFM	0.004616	157.64
UKB to finngen	rs148208728	C	T	C	T	FALSE	4	AFM	0.00221586	75.4911
UKB to finngen	rs12506899	G	T	G	T	FALSE	4	AFP	0.0165699	561.16
UKB to finngen	rs7692425	A	T	A	T	TRUE	4	AFP	0.00578003	193.623
UKB to finngen	rs204993	G	A	G	A	FALSE	6	AGER	0.0125677	427.345
UKB to finngen	rs9266050	A	G	A	G	FALSE	6	AGER	0.00315647	106.317
UKB to finngen	rs7807123	T	C	T	C	FALSE	7	AGR2	0.00565282	186.074
UKB to finngen	rs112904239	T	C	T	C	FALSE	1	AGRN	0.00265872	90.2269
UKB to finngen	rs2465141	G	A	G	A	FALSE	1	AGRN	0.0407935	1439.41
UKB to finngen	rs16957040	T	C	T	C	FALSE	16	AGRP	0.000980044	33.4003
UKB to finngen	rs28765128	T	C	T	C	FALSE	16	AGRP	0.0011459	39.0593
UKB to finngen	rs77115810	A	G	A	G	FALSE	16	AGRP	0.00202172	68.973
UKB to finngen	rs11568019	T	A	T	A	TRUE	1	AGT	0.0029176	99.4389
UKB to finngen	rs12046036	T	C	T	C	FALSE	1	AGT	0.0465845	1660.43
UKB to finngen	rs6672758	T	C	T	C	FALSE	1	AGT	0.0020222	68.8598
UKB to finngen	rs7553239	G	A	G	A	FALSE	1	AGT	0.00506319	172.938
UKB to finngen	rs55649245	A	G	A	G	FALSE	2	AGXT	0.0354048	1236.61
UKB to finngen	rs143272538	T	C	T	C	FALSE	20	AHCY	0.0549615	1959.4
UKB to finngen	rs147689947	A	G	A	G	FALSE	20	AHCY	0.00121735	41.0637
UKB to finngen	rs2378254	A	G	A	G	FALSE	20	AHCY	0.000955534	32.2237
UKB to finngen	rs74853209	C	T	C	T	FALSE	11	AHNAK	0.0121975	407.98
UKB to finngen	rs11620866	G	C	G	C	TRUE	14	AHNAK2	0.00282624	93.6436
UKB to finngen	rs9805957	C	A	C	A	FALSE	14	AHNAK2	0.0213395	720.432
UKB to finngen	rs11918665	G	A	G	A	FALSE	3	AHSG	0.0292103	1022.52
UKB to finngen	rs4686784	T	G	T	G	FALSE	3	AHSG	0.0700645	2560.39
UKB to finngen	rs61211338	C	G	C	G	TRUE	3	AHSG	0.00449901	153.581
UKB to finngen	rs6444191	G	A	G	A	FALSE	3	AHSG	0.00144712	49.2487
UKB to finngen	rs72790561	A	C	A	C	FALSE	16	AHSP	0.000922931	31.0558
UKB to finngen	rs2261033	G	A	G	A	FALSE	6	AIF1	0.00609267	201.708
UKB to finngen	rs10901347	G	A	G	A	FALSE	9	AIF1L	0.0117561	393.042
UKB to finngen	rs7856365	A	G	A	G	FALSE	9	AIF1L	0.0416457	1435.77
UKB to finngen	rs1555104	C	T	C	T	FALSE	6	AKAP12	0.00117911	39.1751
UKB to finngen	rs2229542	C	T	C	T	FALSE	7	AKR1B1	0.00916749	304.447
UKB to finngen	rs11253048	G	A	G	A	FALSE	10	AKR1C4	0.00135229	44.7416
UKB to finngen	rs12404783	C	A	C	A	FALSE	1	AKR7L	0.00140247	46.317
UKB to finngen	rs59622577	T	C	T	C	FALSE	1	AKR7L	0.0176227	591.605
UKB to finngen	rs4515770	C	T	C	T	FALSE	1	AKT3	0.00142807	46.8103
UKB to finngen	rs114487521	T	G	T	G	FALSE	3	ALCAM	0.00290008	99.1455
UKB to finngen	rs183258379	T	G	T	G	FALSE	3	ALCAM	0.00145691	49.7356
UKB to finngen	rs34926152	T	G	T	G	FALSE	3	ALCAM	0.00847013	291.196
UKB to finngen	rs7647426	G	C	G	C	TRUE	3	ALCAM	0.00141266	48.2228
UKB to finngen	rs140206542	A	T	A	T	TRUE	17	ALDH3A1	0.00562327	189.96
UKB to finngen	rs78391389	C	T	C	T	FALSE	17	ALDH3A1	0.00259406	87.3635
UKB to finngen	rs8081130	A	G	A	G	FALSE	17	ALDH3A1	0.0570827	2033.55
UKB to finngen	rs115456891	T	C	T	C	FALSE	6	ALDH5A1	0.00126199	42.8
UKB to finngen	rs2744581	G	A	G	A	FALSE	6	ALDH5A1	0.00999523	341.977
UKB to finngen	rs115141377	A	G	A	G	FALSE	2	ALPP	0.00289748	97.4379
UKB to finngen	rs11682750	G	C	G	C	TRUE	2	ALPP	0.0411417	1438.71
UKB to finngen	rs140148638	A	G	A	G	FALSE	2	ALPP	0.00180471	60.6232
UKB to finngen	rs141735273	A	G	A	G	FALSE	2	ALPP	0.00313623	105.492
UKB to finngen	rs2853368	G	A	G	A	FALSE	2	ALPP	0.042965	1505.34
UKB to finngen	rs73000817	A	G	A	G	FALSE	2	ALPP	0.000885338	29.7126
UKB to finngen	rs1490481	T	C	T	C	FALSE	4	AMBN	0.00240392	79.7183
UKB to finngen	rs113974644	C	T	C	T	FALSE	9	AMBP	0.00121027	41.0851
UKB to finngen	rs141738059	C	T	C	T	FALSE	9	AMBP	0.00416044	141.653
UKB to finngen	rs3762058	T	C	T	C	FALSE	9	AMBP	0.00125993	42.773
UKB to finngen	rs72759050	A	T	A	T	TRUE	9	AMBP	0.00243015	82.5976
UKB to finngen	rs13330457	T	A	T	A	TRUE	16	AMFR	0.000984022	32.4259
UKB to finngen	rs2570972	G	A	G	A	FALSE	1	AMIGO1	0.00104884	34.6638
UKB to finngen	rs1917661	T	C	T	C	FALSE	12	AMIGO2	0.00104764	35.1652
UKB to finngen	rs4768144	C	T	C	T	FALSE	12	AMIGO2	0.00574272	193.671
UKB to finngen	rs138374750	A	G	A	G	FALSE	14	AMN	0.00579277	192.753
UKB to finngen	rs139029213	G	A	G	A	FALSE	14	AMN	0.00104081	34.4678
UKB to finngen	rs142283868	A	G	A	G	FALSE	14	AMN	0.00157442	52.167
UKB to finngen	rs145444215	A	G	A	G	FALSE	14	AMN	0.00348214	115.599
UKB to finngen	rs1803188	A	T	A	T	TRUE	14	AMN	0.00357701	118.76
UKB to finngen	rs2295828	C	T	C	T	FALSE	14	AMN	0.227285	9730.68
UKB to finngen	rs34334082	A	G	A	G	FALSE	14	AMN	0.0128118	429.34
UKB to finngen	rs34341375	A	C	A	C	FALSE	14	AMN	0.00485441	161.377
UKB to finngen	rs72702761	T	C	T	C	FALSE	14	AMN	0.00253639	84.1222
UKB to finngen	rs74621835	A	G	A	G	FALSE	14	AMN	0.00113961	37.7437
UKB to finngen	rs1353778	T	A	T	A	TRUE	3	AMOTL2	0.00176702	59.5637
UKB to finngen	rs117302185	C	A	C	A	FALSE	11	AMPD3	0.0178193	614.145
UKB to finngen	rs61891766	A	G	A	G	FALSE	11	AMPD3	0.00207813	70.4932
UKB to finngen	rs75317269	T	C	T	C	FALSE	11	AMPD3	0.000857798	29.0622
UKB to finngen	rs79057673	C	G	C	G	TRUE	11	AMPD3	0.00581747	198.079
UKB to finngen	rs115741229	A	G	A	G	FALSE	1	AMY1A_AMY1B_AMY1C	0.00494353	157.995
UKB to finngen	rs12134741	A	C	A	C	FALSE	1	AMY1A_AMY1B_AMY1C	0.00111619	35.5369
UKB to finngen	rs142394676	C	T	C	T	FALSE	1	AMY1A_AMY1B_AMY1C	0.00131436	41.8544
UKB to finngen	rs17017163	C	G	C	G	TRUE	1	AMY1A_AMY1B_AMY1C	0.0011273	35.8909
UKB to finngen	rs185455864	A	C	A	C	FALSE	1	AMY1A_AMY1B_AMY1C	0.00320928	102.39
UKB to finngen	rs2646700	G	A	G	A	FALSE	1	AMY1A_AMY1B_AMY1C	0.00160528	51.1332
UKB to finngen	rs4344361	C	T	C	T	FALSE	1	AMY1A_AMY1B_AMY1C	0.0462593	1542.49
UKB to finngen	rs4847148	A	C	A	C	FALSE	1	AMY1A_AMY1B_AMY1C	0.00465903	148.86
UKB to finngen	rs544149998	G	A	G	A	FALSE	1	AMY1A_AMY1B_AMY1C	0.00199592	63.6011
UKB to finngen	rs77395797	T	C	T	C	FALSE	1	AMY1A_AMY1B_AMY1C	0.00675208	216.189
UKB to finngen	rs192796270	T	C	T	C	FALSE	1	AMY2A	0.00122584	39.3967
UKB to finngen	rs1932471	A	C	A	C	FALSE	1	AMY2A	0.0138764	451.688
UKB to finngen	rs72688875	T	C	T	C	FALSE	1	AMY2A	0.0111823	363
UKB to finngen	rs72692398	T	C	T	C	FALSE	1	AMY2A	0.0518771	1756.32
UKB to finngen	rs72985866	A	G	A	G	FALSE	1	AMY2A	0.00238589	76.768
UKB to finngen	rs1932471	A	C	A	C	FALSE	1	AMY2B	0.013949	439.102
UKB to finngen	rs72688875	T	C	T	C	FALSE	1	AMY2B	0.011788	370.263
UKB to finngen	rs72692398	T	C	T	C	FALSE	1	AMY2B	0.0500836	1636.56
UKB to finngen	rs72985866	A	G	A	G	FALSE	1	AMY2B	0.00313159	97.51
UKB to finngen	rs77135783	T	C	T	C	FALSE	1	AMY2B	0.00106344	33.0444
UKB to finngen	rs2873965	C	T	C	T	FALSE	14	ANG	0.00284818	95.7981
UKB to finngen	rs4981311	A	G	A	G	FALSE	14	ANG	0.0903928	3332.96
UKB to finngen	rs56067458	T	C	T	C	FALSE	14	ANG	0.00238991	80.3472
UKB to finngen	rs61976936	A	G	A	G	FALSE	14	ANG	0.000851236	28.5739
UKB to finngen	rs1319745	G	T	G	T	FALSE	8	ANGPT1	0.0014599	49.0294
UKB to finngen	rs147187831	G	C	G	C	TRUE	8	ANGPT1	0.000932128	31.2881
UKB to finngen	rs1968586	T	C	T	C	FALSE	8	ANGPT2	0.0112493	386.418
UKB to finngen	rs2959812	G	A	G	A	FALSE	8	ANGPT2	0.00795348	272.298
UKB to finngen	rs73184454	A	G	A	G	FALSE	8	ANGPT2	0.001116	37.9461
UKB to finngen	rs12753251	A	G	A	G	FALSE	1	ANGPTL1	0.0401879	1386.59
UKB to finngen	rs16852390	A	G	A	G	FALSE	1	ANGPTL1	0.00117905	39.0914
UKB to finngen	rs871632	C	T	C	T	FALSE	1	ANGPTL1	0.0187241	631.898
UKB to finngen	rs571858	G	A	G	A	FALSE	9	ANGPTL2	0.0012112	40.8887
UKB to finngen	rs11807161	T	C	T	C	FALSE	1	ANGPTL3	0.000855364	28.8239
UKB to finngen	rs192243749	A	C	A	C	FALSE	1	ANGPTL3	0.000951781	32.076
UKB to finngen	rs2012767	C	T	C	T	FALSE	1	ANGPTL3	0.000997477	33.6176
UKB to finngen	rs626787	G	C	G	C	TRUE	1	ANGPTL3	0.0381544	1335.58
UKB to finngen	rs2278236	A	G	A	G	FALSE	19	ANGPTL4	0.0391411	1376.13
UKB to finngen	rs2967614	A	G	A	G	FALSE	19	ANGPTL4	0.00109263	36.9514
UKB to finngen	rs12074336	G	T	G	T	FALSE	1	ANGPTL7	0.00884197	302.988
UKB to finngen	rs1884429	C	T	C	T	FALSE	1	ANGPTL7	0.0469153	1671.87
UKB to finngen	rs4263998	T	C	T	C	FALSE	1	ANGPTL7	0.00304186	103.629
UKB to finngen	rs4719474	A	C	A	C	FALSE	7	ANKMY2	0.00314687	104.108
UKB to finngen	rs35496925	G	A	G	A	FALSE	22	ANKRD54	0.00228675	75.418
UKB to finngen	rs11857014	T	C	T	C	FALSE	15	ANPEP	0.0026161	88.5067
UKB to finngen	rs1966720	C	T	C	T	FALSE	15	ANPEP	0.0260135	901.217
UKB to finngen	rs28698386	T	C	T	C	FALSE	15	ANPEP	0.0610939	2195.63
UKB to finngen	rs11936562	G	A	G	A	FALSE	4	ANXA10	0.00122061	40.2316
UKB to finngen	rs2784773	C	T	C	T	FALSE	10	ANXA11	0.0020132	67.8908
UKB to finngen	rs143857439	G	T	G	T	FALSE	15	ANXA2	0.00102951	33.5234
UKB to finngen	rs145847883	T	C	T	C	FALSE	15	ANXA2	0.0032732	106.824
UKB to finngen	rs190776828	A	G	A	G	FALSE	15	ANXA2	0.00286377	93.4231
UKB to finngen	rs67827628	C	T	C	T	FALSE	15	ANXA2	0.0856154	3045.75
UKB to finngen	rs72744887	G	A	G	A	FALSE	15	ANXA2	0.0034101	111.307
UKB to finngen	rs9920880	C	T	C	T	FALSE	15	ANXA2	0.00220917	72.0213
UKB to finngen	rs17003342	T	G	T	G	FALSE	4	ANXA3	0.00379447	129.096
UKB to finngen	rs56398743	C	A	C	A	FALSE	2	ANXA4	0.00106042	35.5694
UKB to finngen	rs2306411	G	A	G	A	FALSE	4	ANXA5	0.00562751	185.961
UKB to finngen	rs1049742	T	C	T	C	FALSE	7	AOC1	0.0364885	1252.83
UKB to finngen	rs11768123	C	T	C	T	FALSE	7	AOC1	0.00100303	33.2155
UKB to finngen	rs12948911	T	C	T	C	FALSE	17	AOC3	0.04352	1538.22
UKB to finngen	rs141836654	A	G	A	G	FALSE	17	AOC3	0.00108555	36.7392
UKB to finngen	rs73307798	G	T	G	T	FALSE	17	AOC3	0.00341995	116.015
UKB to finngen	rs76305463	C	A	C	A	FALSE	17	AOC3	0.0185026	637.31
UKB to finngen	rs76844890	T	G	T	G	FALSE	17	AOC3	0.00345508	117.211
UKB to finngen	rs140983547	T	C	T	C	FALSE	14	AP1G2	0.00588103	199.807
UKB to finngen	rs28403575	T	C	T	C	FALSE	14	AP1G2	0.00594992	202.161
UKB to finngen	rs11746090	A	G	A	G	FALSE	5	AP3B1	0.00118578	40.1197
UKB to finngen	rs2017306	C	A	C	A	FALSE	10	APBB1IP	0.00135042	45.3423
UKB to finngen	rs2992335	G	C	G	C	TRUE	10	APBB1IP	0.0226589	777.39
UKB to finngen	rs12727188	G	T	G	T	FALSE	1	APCS	0.00607492	205.921
UKB to finngen	rs36126250	G	T	G	T	FALSE	1	APCS	0.0128708	439.283
UKB to finngen	rs1130409	G	T	G	T	FALSE	14	APEX1	0.0754383	2761.05
UKB to finngen	rs1760927	C	T	C	T	FALSE	14	APEX1	0.00158159	53.6041
UKB to finngen	rs2727784	T	C	T	C	FALSE	11	APOA1	0.00184045	62.6778
UKB to finngen	rs4073054	A	C	A	C	FALSE	1	APOA2	0.00211021	71.8629
UKB to finngen	rs112223196	C	A	C	A	FALSE	16	APOBR	0.183848	7442.64
UKB to finngen	rs144619400	T	C	T	C	FALSE	16	APOBR	0.00267788	88.7146
UKB to finngen	rs4788120	T	C	T	C	FALSE	16	APOBR	0.0106358	355.185
UKB to finngen	rs483082	T	G	T	G	FALSE	19	APOC1	0.00353394	120.325
UKB to finngen	rs62118471	C	T	C	T	FALSE	19	APOC1	0.00102168	34.699
UKB to finngen	rs11185487	A	G	A	G	FALSE	3	APOD	0.00133822	43.4648
UKB to finngen	rs139828053	C	T	C	T	FALSE	3	APOD	0.0174694	576.711
UKB to finngen	rs12972156	G	C	G	C	TRUE	19	APOE	0.154535	6213.26
UKB to finngen	rs139326841	C	T	C	T	FALSE	19	APOE	0.0051908	177.371
UKB to finngen	rs139995984	C	G	C	G	TRUE	19	APOE	0.00677042	231.716
UKB to finngen	rs1836278	C	T	C	T	FALSE	19	APOE	0.00160956	54.8019
UKB to finngen	rs56170641	A	G	A	G	FALSE	19	APOE	0.00202765	69.0659
UKB to finngen	rs62117206	C	G	C	G	TRUE	19	APOE	0.0197569	685.131
UKB to finngen	rs8106813	G	A	G	A	FALSE	19	APOE	0.0531932	1909.78
UKB to finngen	rs2020854	C	T	C	T	FALSE	12	APOF	0.0160137	553.05
UKB to finngen	rs117246909	T	C	T	C	FALSE	17	APOH	0.000961178	32.4084
UKB to finngen	rs118088174	T	C	T	C	FALSE	17	APOH	0.0215258	741.049
UKB to finngen	rs139464717	A	G	A	G	FALSE	17	APOH	0.0557112	1987.35
UKB to finngen	rs6504456	C	T	C	T	FALSE	17	APOH	0.00117541	39.6403
UKB to finngen	rs73336725	A	G	A	G	FALSE	17	APOH	0.00163982	55.3279
UKB to finngen	rs77620153	A	G	A	G	FALSE	17	APOH	0.05087	1805.4
UKB to finngen	rs8178860	T	G	T	G	FALSE	17	APOH	0.0508139	1803.3
UKB to finngen	rs136168	A	G	A	G	FALSE	22	APOL1	0.0306718	1075.3
UKB to finngen	rs3129965	C	G	C	G	TRUE	6	APOM	0.00166449	56.2536
UKB to finngen	rs805258	T	C	T	C	FALSE	6	APOM	0.0353432	1236.17
UKB to finngen	rs8131895	A	C	A	C	FALSE	21	APP	0.00239456	80.8544
UKB to finngen	rs10778371	A	G	A	G	FALSE	12	APPL2	0.00776452	259.682
UKB to finngen	rs12596224	G	A	G	A	FALSE	16	APRT	0.00193513	64.8246
UKB to finngen	rs8062694	C	T	C	T	FALSE	16	APRT	0.000925286	30.9646
UKB to finngen	rs1691273	T	C	T	C	FALSE	4	AREG	0.0133956	455.265
UKB to finngen	rs4619875	T	C	T	C	FALSE	4	ARFIP1	0.0120967	414.756
UKB to finngen	rs112035159	T	C	T	C	FALSE	6	ARG1	0.0023568	79.0284
UKB to finngen	rs2781668	T	C	T	C	FALSE	6	ARG1	0.0156408	531.545
UKB to finngen	rs9483226	G	C	G	C	TRUE	6	ARG1	0.000914985	30.637
UKB to finngen	rs61990120	A	G	A	G	FALSE	14	ARG2	0.00169704	57.4151
UKB to finngen	rs13413887	G	A	G	A	FALSE	2	ARHGAP25	0.00410062	135.487
UKB to finngen	rs6730572	G	T	G	T	FALSE	2	ARHGAP25	0.000921137	30.338
UKB to finngen	rs34593562	G	A	G	A	FALSE	19	ARHGAP45	0.00250964	83.492
UKB to finngen	rs13273712	G	C	G	C	TRUE	8	ARHGEF10	0.00191663	65.0447
UKB to finngen	rs13281104	G	A	G	A	FALSE	8	ARHGEF10	0.0369722	1300.4
UKB to finngen	rs13230714	G	T	G	T	FALSE	7	ARHGEF5	0.0258558	872.305
UKB to finngen	rs6969385	A	G	A	G	FALSE	7	ARHGEF5	0.0519005	1799.08
UKB to finngen	rs73159007	T	A	T	A	TRUE	7	ARHGEF5	0.00471536	155.705
UKB to finngen	rs62037085	T	C	T	C	FALSE	16	ARL2BP	0.000952838	31.3401
UKB to finngen	rs7198865	A	G	A	G	FALSE	16	ARL2BP	0.037849	1292.64
UKB to finngen	rs118119439	A	G	A	G	FALSE	22	ARSA	0.00345348	116.734
UKB to finngen	rs13057207	G	A	G	A	FALSE	22	ARSA	0.00517218	175.131
UKB to finngen	rs138508432	A	T	A	T	TRUE	22	ARSA	0.0318883	1109.54
UKB to finngen	rs142491424	A	G	A	G	FALSE	22	ARSA	0.00108766	36.6776
UKB to finngen	rs190070543	G	A	G	A	FALSE	22	ARSA	0.00284848	96.2252
UKB to finngen	rs77135372	A	G	A	G	FALSE	22	ARSA	0.0891851	3298.36
UKB to finngen	rs11743362	A	G	A	G	FALSE	5	ARSB	0.042515	1488.87
UKB to finngen	rs12653089	T	C	T	C	FALSE	5	ARSB	0.00222696	74.839
UKB to finngen	rs1402684	T	G	T	G	FALSE	5	ARSB	0.00104117	34.948
UKB to finngen	rs3098680	A	T	A	T	TRUE	5	ARSB	0.00397692	133.883
UKB to finngen	rs10009108	A	C	A	C	FALSE	4	ART3	0.00427848	145.264
UKB to finngen	rs145966904	A	G	A	G	FALSE	4	ART3	0.000756537	25.5956
UKB to finngen	rs17271582	T	A	T	A	TRUE	4	ART3	0.0009987	33.7968
UKB to finngen	rs4859610	G	A	G	A	FALSE	4	ART3	0.0283222	985.397
UKB to finngen	rs57661457	T	C	T	C	FALSE	4	ART3	0.00124487	42.1379
UKB to finngen	rs111546099	A	G	A	G	FALSE	11	ART5	0.00223558	73.6369
UKB to finngen	rs75902876	A	G	A	G	FALSE	11	ART5	0.0182699	611.615
UKB to finngen	rs151142780	G	T	G	T	FALSE	8	ASAH1	0.00197647	66.5569
UKB to finngen	rs17126188	G	A	G	A	FALSE	8	ASAH1	0.00991805	336.665
UKB to finngen	rs185743521	A	G	A	G	FALSE	8	ASAH1	0.00233112	78.5273
UKB to finngen	rs187762605	A	G	A	G	FALSE	8	ASAH1	0.00122429	41.1963
UKB to finngen	rs371092	C	G	C	G	TRUE	8	ASAH1	0.00492789	166.437
UKB to finngen	rs73196083	G	A	G	A	FALSE	8	ASAH1	0.00281266	94.7945
UKB to finngen	rs73584383	T	A	T	A	TRUE	8	ASAH1	0.00104363	35.1111
UKB to finngen	rs7462730	C	A	C	A	FALSE	8	ASAH1	0.066697	2401.74
UKB to finngen	rs76745328	C	A	C	A	FALSE	8	ASAH1	0.000950856	31.9868
UKB to finngen	rs10857481	A	G	A	G	FALSE	10	ASAH2	0.00161034	53.927
UKB to finngen	rs144502411	G	A	G	A	FALSE	10	ASAH2	0.00112003	37.4892
UKB to finngen	rs986315	A	G	A	G	FALSE	10	ASAH2	0.0098772	333.529
UKB to finngen	rs55714927	T	C	T	C	FALSE	17	ASGR1	0.011699	395.774
UKB to finngen	rs2304980	T	G	T	G	FALSE	17	ASGR2	0.0434758	1544.59
UKB to finngen	rs72842814	A	G	A	G	FALSE	17	ASGR2	0.000990414	33.6906
UKB to finngen	rs149556327	A	G	A	G	FALSE	9	ASPN	0.000931669	31.6503
UKB to finngen	rs2295941	G	A	G	A	FALSE	9	ASPN	0.0291926	1020.59
UKB to finngen	rs8074498	A	T	A	T	TRUE	17	ASPSCR1	0.0221468	767.148
UKB to finngen	rs10897270	T	C	T	C	FALSE	11	ASRGL1	0.00322343	106.846
UKB to finngen	rs12798658	G	T	G	T	FALSE	11	ASRGL1	0.00173123	57.2989
UKB to finngen	rs2513045	C	T	C	T	FALSE	11	ASRGL1	0.000999218	33.0472
UKB to finngen	rs55906750	T	C	T	C	FALSE	11	ASRGL1	0.0538949	1882.12
UKB to finngen	rs10044368	A	G	A	G	FALSE	5	ATOX1	0.00250234	84.8415
UKB to finngen	rs510379	C	T	C	T	FALSE	1	ATP5IF1	0.00572934	195.033
UKB to finngen	rs2239705	A	G	A	G	FALSE	6	ATP6V1G2	0.0110698	367.827
UKB to finngen	rs28752924	C	T	C	T	FALSE	6	ATP6V1G2	0.00175744	57.8512
UKB to finngen	rs1275530	G	A	G	A	FALSE	2	ATRAID	0.0322125	1124.82
UKB to finngen	rs138043913	T	C	T	C	FALSE	2	ATRAID	0.00353578	119.912
UKB to finngen	rs59284336	T	C	T	C	FALSE	2	ATRAID	0.000902054	30.5115
UKB to finngen	rs62130544	T	A	T	A	TRUE	2	ATRAID	0.00119322	40.3717
UKB to finngen	rs117894413	A	G	A	G	FALSE	20	ATRN	0.00196349	66.8762
UKB to finngen	rs2787088	T	C	T	C	FALSE	20	ATRN	0.0159076	549.487
UKB to finngen	rs59593045	C	G	C	G	TRUE	20	ATRN	0.00189809	64.6445
UKB to finngen	rs77811530	G	A	G	A	FALSE	20	ATRN	0.0483453	1726.89
UKB to finngen	rs138153	C	G	C	G	TRUE	22	ATXN10	0.00467241	154.538
UKB to finngen	rs497523	C	T	C	T	FALSE	16	ATXN2L	0.00117822	39.9556
UKB to finngen	rs2498824	A	C	A	C	FALSE	14	ATXN3	0.00133092	45.113
UKB to finngen	rs55656743	G	A	G	A	FALSE	14	ATXN3	0.0348073	1220.75
UKB to finngen	rs11083613	C	T	C	T	FALSE	19	AXL	0.0015198	51.4582
UKB to finngen	rs338583	G	A	G	A	FALSE	19	AXL	0.00335409	113.773
UKB to finngen	rs66841352	C	G	C	G	TRUE	19	AXL	0.0145892	500.519
UKB to finngen	rs113473264	T	C	T	C	FALSE	2	B3GNT7	0.00297296	98.5194
UKB to finngen	rs11684589	T	G	T	G	FALSE	2	B3GNT7	0.00345493	114.547
UKB to finngen	rs140040124	C	T	C	T	FALSE	2	B3GNT7	0.00242013	80.1551
UKB to finngen	rs144699115	A	G	A	G	FALSE	2	B3GNT7	0.00122256	40.443
UKB to finngen	rs1729080	C	G	C	G	TRUE	2	B3GNT7	0.0546586	1910.34
UKB to finngen	rs4973432	C	T	C	T	FALSE	2	B3GNT7	0.00840911	280.193
UKB to finngen	rs7019909	T	C	T	C	FALSE	9	B4GALT1	0.0201963	697.654
UKB to finngen	rs10896113	T	C	T	C	FALSE	11	B4GAT1	0.0343502	1198.25
UKB to finngen	rs577901934	T	A	T	A	TRUE	11	B4GAT1	0.00130751	44.1011
UKB to finngen	rs368322	T	C	T	C	FALSE	21	BACH1	0.000824888	27.7845
UKB to finngen	rs35434411	A	G	A	G	FALSE	10	BAG3	0.00190927	63.8342
UKB to finngen	rs9989483	T	C	T	C	FALSE	17	BAIAP2	0.00259067	85.4674
UKB to finngen	rs114649558	A	G	A	G	FALSE	4	BANK1	0.00161688	54.5042
UKB to finngen	rs151290292	A	G	A	G	FALSE	4	BANK1	0.000940964	31.698
UKB to finngen	rs4698973	A	G	A	G	FALSE	4	BANK1	0.000952371	32.0826
UKB to finngen	rs62324183	T	G	T	G	FALSE	4	BANK1	0.00465691	157.461
UKB to finngen	rs8065014	A	G	A	G	FALSE	17	BAP18	0.00183252	62.1465
UKB to finngen	rs10409076	T	G	T	G	FALSE	19	BCAM	0.00460533	155.848
UKB to finngen	rs1135062	G	A	G	A	FALSE	19	BCAM	0.0110923	377.836
UKB to finngen	rs2376868	A	C	A	C	FALSE	19	BCAM	0.00101255	34.1423
UKB to finngen	rs28399654	A	G	A	G	FALSE	19	BCAM	0.0274781	951.752
UKB to finngen	rs114551306	T	A	T	A	TRUE	1	BCAN	0.00088522	29.6227
UKB to finngen	rs2365715	G	A	G	A	FALSE	1	BCAN	0.0254661	873.681
UKB to finngen	rs10505955	C	T	C	T	FALSE	12	BCAT1	0.00483016	164.731
UKB to finngen	rs11047639	T	G	T	G	FALSE	12	BCAT1	0.0331687	1164.37
UKB to finngen	rs2200509	G	T	G	T	FALSE	12	BCAT1	0.0158408	546.289
UKB to finngen	rs147045202	C	T	C	T	FALSE	3	BCHE	0.00163038	54.4734
UKB to finngen	rs183246280	A	G	A	G	FALSE	3	BCHE	0.00514318	172.448
UKB to finngen	rs190751428	C	G	C	G	TRUE	3	BCHE	0.00143703	48.0039
UKB to finngen	rs193064888	C	T	C	T	FALSE	3	BCHE	0.001151	38.4382
UKB to finngen	rs697356	C	G	C	G	TRUE	3	BCHE	0.0785493	2843.53
UKB to finngen	rs76761332	C	T	C	T	FALSE	3	BCHE	0.00747477	251.214
UKB to finngen	rs9857802	G	A	G	A	FALSE	3	BCHE	0.000973849	32.5163
UKB to finngen	rs4987845	T	C	T	C	FALSE	18	BCL2	0.00123678	41.8474
UKB to finngen	rs10858024	A	C	A	C	FALSE	1	BCL2L15	0.000847044	27.9584
UKB to finngen	rs1230715	C	A	C	A	FALSE	1	BCL2L15	0.0138105	461.835
UKB to finngen	rs142238209	G	C	G	C	TRUE	22	BCR	0.00176439	59.4854
UKB to finngen	rs80238569	G	A	G	A	FALSE	11	BDNF	0.00118427	40.2206
UKB to finngen	rs12401854	T	C	T	C	FALSE	1	BGLAP	0.00191846	65.2031
UKB to finngen	rs2246476	C	T	C	T	FALSE	1	BGLAP	0.00475548	162.086
UKB to finngen	rs151268390	C	A	C	A	FALSE	22	BID	0.00129297	43.5712
UKB to finngen	rs74518580	T	A	T	A	TRUE	12	BIN2	0.00641208	217.385
UKB to finngen	rs150812480	A	C	A	C	FALSE	17	BLMH	0.00117244	40.013
UKB to finngen	rs3794809	T	C	T	C	FALSE	17	BLMH	0.0427985	1524.15
UKB to finngen	rs9906015	C	T	C	T	FALSE	17	BLMH	0.00632046	216.822
UKB to finngen	rs55769428	C	A	C	A	FALSE	10	BLNK	0.00163444	53.9905
UKB to finngen	rs143429527	C	T	C	T	FALSE	19	BLVRB	0.0024107	81.4008
UKB to finngen	rs191310325	G	A	G	A	FALSE	19	BLVRB	0.00211508	71.3974
UKB to finngen	rs74429191	C	T	C	T	FALSE	19	BLVRB	0.00432404	146.288
UKB to finngen	rs138604474	T	C	T	C	FALSE	2	BMP10	0.00407322	135.723
UKB to finngen	rs34008398	A	G	A	G	FALSE	2	BMP10	0.103104	3814.83
UKB to finngen	rs4854519	T	G	T	G	FALSE	2	BMP10	0.00240861	80.1228
UKB to finngen	rs111588693	A	G	A	G	FALSE	6	BMP6	0.00905738	301.415
UKB to finngen	rs35093544	C	T	C	T	FALSE	6	BMP6	0.00137039	45.2532
UKB to finngen	rs117602704	G	A	G	A	FALSE	7	BMPER	0.00187569	62.3617
UKB to finngen	rs1861365	T	A	T	A	TRUE	7	BMPER	0.00598355	199.759
UKB to finngen	rs201897458	T	C	T	C	FALSE	7	BMPER	0.0150888	508.391
UKB to finngen	rs34331367	C	T	C	T	FALSE	7	BMPER	0.0014409	47.8852
UKB to finngen	rs3779916	A	C	A	C	FALSE	8	BNIP3L	0.00129986	42.9239
UKB to finngen	rs10511322	T	C	T	C	FALSE	3	BOC	0.00334424	110.868
UKB to finngen	rs3856718	A	G	A	G	FALSE	3	BOC	0.0121851	407.573
UKB to finngen	rs73220056	T	G	T	G	FALSE	3	BOC	0.00109696	36.2845
UKB to finngen	rs72708157	A	G	A	G	FALSE	1	BOLA1	0.00555647	183.634
UKB to finngen	rs111894927	C	A	C	A	FALSE	16	BOLA2_BOLA2B	0.00282461	93.5896
UKB to finngen	rs138384839	A	G	A	G	FALSE	16	BOLA2_BOLA2B	0.00108672	35.9443
UKB to finngen	rs76840156	T	C	T	C	FALSE	16	BOLA2_BOLA2B	0.00174335	57.701
UKB to finngen	rs17305657	C	T	C	T	FALSE	20	BPIFA2	0.00124846	39.7932
UKB to finngen	rs548786826	T	C	T	C	FALSE	20	BPIFA2	0.00114537	36.5036
UKB to finngen	rs6059134	A	T	A	T	TRUE	20	BPIFA2	0.00867533	278.587
UKB to finngen	rs11697797	G	A	G	A	FALSE	20	BPIFB1	0.0195175	667.311
UKB to finngen	rs11906622	A	T	A	T	TRUE	20	BPIFB1	0.00132703	44.5452
UKB to finngen	rs149206379	T	C	T	C	FALSE	20	BPIFB1	0.000932791	31.2991
UKB to finngen	rs6088084	A	C	A	C	FALSE	20	BPIFB1	0.0424408	1485.8
UKB to finngen	rs79808586	A	T	A	T	TRUE	20	BPIFB1	0.00359904	121.086
UKB to finngen	rs113894602	T	C	T	C	FALSE	20	BPIFB2	0.00086604	29.3625
UKB to finngen	rs2377736	C	T	C	T	FALSE	20	BPIFB2	0.0338501	1186.85
UKB to finngen	rs36106395	A	C	A	C	FALSE	20	BPIFB2	0.0163249	562.184
UKB to finngen	rs6059067	T	A	T	A	TRUE	20	BPIFB2	0.00220505	74.8612
UKB to finngen	rs56321310	T	C	T	C	FALSE	11	BRSK2	0.0572837	2058.22
UKB to finngen	rs72847992	T	C	T	C	FALSE	11	BRSK2	0.00411066	139.811
UKB to finngen	rs11574929	G	A	G	A	FALSE	4	BST1	0.0039958	136.242
UKB to finngen	rs13129093	A	G	A	G	FALSE	4	BST1	0.00461918	157.595
UKB to finngen	rs140592625	C	T	C	T	FALSE	4	BST1	0.00371018	126.467
UKB to finngen	rs147988737	C	A	C	A	FALSE	4	BST1	0.00264656	90.1156
UKB to finngen	rs148203544	G	A	G	A	FALSE	4	BST1	0.0046153	157.462
UKB to finngen	rs149141906	A	G	A	G	FALSE	4	BST1	0.000913732	31.0587
UKB to finngen	rs181156997	C	A	C	A	FALSE	4	BST1	0.0161626	557.897
UKB to finngen	rs547520087	A	G	A	G	FALSE	4	BST1	0.00360473	122.859
UKB to finngen	rs562301411	A	G	A	G	FALSE	4	BST1	0.0138803	478.011
UKB to finngen	rs61175291	C	T	C	T	FALSE	4	BST1	0.00229902	78.2547
UKB to finngen	rs73235018	T	A	T	A	TRUE	4	BST1	0.0941127	3528.11
UKB to finngen	rs75980777	T	G	T	G	FALSE	4	BST1	0.00305259	103.983
UKB to finngen	rs76819934	C	T	C	T	FALSE	4	BST1	0.0550248	1977.45
UKB to finngen	rs77194060	C	G	C	G	TRUE	4	BST1	0.00958025	328.492
UKB to finngen	rs78585552	T	C	T	C	FALSE	4	BST1	0.00521012	177.862
UKB to finngen	rs78805834	C	T	C	T	FALSE	4	BST1	0.00427539	145.816
UKB to finngen	rs78925804	A	T	A	T	TRUE	4	BST1	0.0322816	1132.85
UKB to finngen	rs79908138	C	T	C	T	FALSE	4	BST1	0.00147419	50.1374
UKB to finngen	rs55761990	A	G	A	G	FALSE	19	BST2	0.00165732	56.3759
UKB to finngen	rs8101243	C	T	C	T	FALSE	19	BST2	0.00977303	335.168
UKB to finngen	rs13113204	T	C	T	C	FALSE	4	BTC	0.00305327	100.776
UKB to finngen	rs182168283	A	G	A	G	FALSE	4	BTC	0.00127075	41.8671
UKB to finngen	rs28458910	G	A	G	A	FALSE	4	BTC	0.0794785	2841.04
UKB to finngen	rs62316317	A	G	A	G	FALSE	4	BTC	0.0113499	377.755
UKB to finngen	rs146994962	G	A	G	A	FALSE	3	BTD	0.00215258	73.3304
UKB to finngen	rs17556939	A	T	A	T	TRUE	3	BTD	0.00796661	272.984
UKB to finngen	rs35034250	T	C	T	C	FALSE	3	BTD	0.00108204	36.8217
UKB to finngen	rs7621044	A	G	A	G	FALSE	3	BTD	0.0414431	1469.68
UKB to finngen	rs7635556	A	G	A	G	FALSE	3	BTD	0.00143546	48.8659
UKB to finngen	rs115973879	T	C	T	C	FALSE	6	BTN1A1	0.0011519	38.8718
UKB to finngen	rs12211201	G	A	G	A	FALSE	6	BTN1A1	0.0170575	584.935
UKB to finngen	rs113029277	C	T	C	T	FALSE	6	BTN2A1	0.00130492	44.2242
UKB to finngen	rs114641217	C	T	C	T	FALSE	6	BTN2A1	0.00237306	80.5096
UKB to finngen	rs115247877	A	G	A	G	FALSE	6	BTN2A1	0.00264097	89.6231
UKB to finngen	rs115862154	A	G	A	G	FALSE	6	BTN2A1	0.00129453	43.8713
UKB to finngen	rs12190171	C	T	C	T	FALSE	6	BTN2A1	0.00120038	40.6769
UKB to finngen	rs73395239	T	C	T	C	FALSE	6	BTN2A1	0.000897642	30.4089
UKB to finngen	rs75782365	G	T	G	T	FALSE	6	BTN2A1	0.0434258	1536.51
UKB to finngen	rs116418977	T	C	T	C	FALSE	6	BTN3A2	0.0597578	2138.97
UKB to finngen	rs14232	G	C	G	C	TRUE	6	BTN3A2	0.0189688	650.74
UKB to finngen	rs41266837	A	G	A	G	FALSE	6	BTN3A2	0.0430606	1514.42
UKB to finngen	rs5030963	A	G	A	G	FALSE	6	BTN3A2	0.00295743	99.8276
UKB to finngen	rs12060537	C	T	C	T	FALSE	1	C1QA	0.0436808	1549.47
UKB to finngen	rs146907244	A	G	A	G	FALSE	1	C1QA	0.00155635	52.8785
UKB to finngen	rs74414073	C	T	C	T	FALSE	1	C1QA	0.00107862	36.6294
UKB to finngen	rs80352808	A	G	A	G	FALSE	1	C1QA	0.0114054	391.368
UKB to finngen	rs11693846	A	G	A	G	FALSE	2	C1QL2	0.00196128	64.808
UKB to finngen	rs17798163	A	G	A	G	FALSE	2	C1QL2	0.00186801	61.7204
UKB to finngen	rs34475538	A	G	A	G	FALSE	2	C1QL2	0.0250613	847.741
UKB to finngen	rs3795891	G	A	G	A	FALSE	2	C1QL2	0.00623739	206.994
UKB to finngen	rs116539064	T	C	T	C	FALSE	17	C1QTNF1	0.0278312	967.825
UKB to finngen	rs2509656	A	G	A	G	FALSE	11	C1QTNF5	0.00656589	219.329
UKB to finngen	rs5750394	T	C	T	C	FALSE	22	C1QTNF6	0.00180824	61.3595
UKB to finngen	rs1129021	A	G	A	G	FALSE	13	C1QTNF9	0.0969279	3555.57
UKB to finngen	rs12429192	C	T	C	T	FALSE	13	C1QTNF9	0.00304334	101.125
UKB to finngen	rs144919926	A	G	A	G	FALSE	13	C1QTNF9	0.00399411	132.843
UKB to finngen	rs6490934	T	C	T	C	FALSE	13	C1QTNF9	0.0530348	1855.28
UKB to finngen	rs78392586	G	A	G	A	FALSE	13	C1QTNF9	0.000949051	31.4691
UKB to finngen	rs79763908	T	C	T	C	FALSE	13	C1QTNF9	0.0148777	500.296
UKB to finngen	rs4963512	G	A	G	A	FALSE	12	C1R	0.00162578	55.3551
UKB to finngen	rs1047776	G	A	G	A	FALSE	12	C1RL	0.00381641	129.991
UKB to finngen	rs12424363	C	A	C	A	FALSE	12	C1RL	0.000978846	33.2458
UKB to finngen	rs143703503	G	T	G	T	FALSE	12	C1S	0.00201551	68.6517
UKB to finngen	rs146111161	T	C	T	C	FALSE	12	C1S	0.00257332	87.7007
UKB to finngen	rs115032094	G	A	G	A	FALSE	6	C2	0.0416487	1466.3
UKB to finngen	rs2097442	A	G	A	G	FALSE	6	C2	0.0102972	351.041
UKB to finngen	rs640603	A	G	A	G	FALSE	11	C2CD2L	0.00143104	47.09
UKB to finngen	rs17629007	C	T	C	T	FALSE	2	C2orf69	0.00399345	132.372
UKB to finngen	rs11569470	A	G	A	G	FALSE	19	C3	0.00653717	212.066
UKB to finngen	rs2491396	C	T	C	T	FALSE	1	C4BPB	0.00664989	226.405
UKB to finngen	rs3813948	C	T	C	T	FALSE	1	C4BPB	0.0118761	406.478
UKB to finngen	rs6696573	G	A	G	A	FALSE	1	C4BPB	0.00115111	38.9756
UKB to finngen	rs4837810	C	T	C	T	FALSE	9	C5	0.00997903	342.636
UKB to finngen	rs113816611	C	T	C	T	FALSE	5	C7	0.00127239	42.2718
UKB to finngen	rs114822732	A	G	A	G	FALSE	5	C7	0.00618693	206.56
UKB to finngen	rs115686032	T	C	T	C	FALSE	5	C7	0.0161757	545.534
UKB to finngen	rs145095721	A	G	A	G	FALSE	5	C7	0.00175836	58.4453
UKB to finngen	rs149976817	T	C	T	C	FALSE	5	C7	0.000968088	32.1523
UKB to finngen	rs1501815	T	A	T	A	TRUE	5	C7	0.0615892	2177.65
UKB to finngen	rs17263168	C	T	C	T	FALSE	5	C7	0.00549422	183.305
UKB to finngen	rs60670222	T	C	T	C	FALSE	5	C7	0.0029775	99.0884
UKB to finngen	rs72758315	A	G	A	G	FALSE	5	C7	0.00173895	57.7987
UKB to finngen	rs7444800	A	G	A	G	FALSE	5	C7	0.0261612	891.347
UKB to finngen	rs112586741	G	A	G	A	FALSE	1	C8B	0.00172599	58.7731
UKB to finngen	rs17420649	A	T	A	T	TRUE	1	C8B	0.00147766	50.3046
UKB to finngen	rs6696924	G	T	G	T	FALSE	1	C8B	0.0454632	1619.04
UKB to finngen	rs76141461	C	T	C	T	FALSE	1	C8B	0.00108213	36.8248
UKB to finngen	rs77710785	A	T	A	T	TRUE	1	C8B	0.00383556	130.884
UKB to finngen	rs835904	T	G	T	G	FALSE	1	C8B	0.0100547	345.261
UKB to finngen	rs265721	A	G	A	G	FALSE	5	C9	0.00166211	56.5777
UKB to finngen	rs62357812	A	G	A	G	FALSE	5	C9	0.00100349	34.1357
UKB to finngen	rs696766	G	A	G	A	FALSE	5	C9	0.00473045	161.519
UKB to finngen	rs12544332	A	C	A	C	FALSE	8	CA1	0.00381374	125.746
UKB to finngen	rs2617802	G	T	G	T	FALSE	19	CA11	0.00189915	62.6104
UKB to finngen	rs12708477	C	A	C	A	FALSE	15	CA12	0.0129186	438.844
UKB to finngen	rs12916532	C	T	C	T	FALSE	15	CA12	0.0344074	1194.83
UKB to finngen	rs72752943	A	G	A	G	FALSE	15	CA12	0.00115189	38.6686
UKB to finngen	rs80317237	A	G	A	G	FALSE	15	CA12	0.000930649	31.2347
UKB to finngen	rs2403082	A	T	A	T	TRUE	8	CA13	0.00998319	338.505
UKB to finngen	rs56072918	T	C	T	C	FALSE	8	CA13	0.0352218	1225.52
UKB to finngen	rs11582094	T	G	T	G	FALSE	1	CA14	0.00134467	45.7319
UKB to finngen	rs192504603	C	T	C	T	FALSE	1	CA14	0.000862125	29.3065
UKB to finngen	rs6694357	C	A	C	A	FALSE	1	CA14	0.00204918	69.7413
UKB to finngen	rs117509145	A	G	A	G	FALSE	8	CA2	0.000945318	31.7454
UKB to finngen	rs2980370	G	A	G	A	FALSE	8	CA2	0.00516654	174.238
UKB to finngen	rs143648905	A	G	A	G	FALSE	8	CA3	0.00106648	36.3226
UKB to finngen	rs184726485	A	G	A	G	FALSE	8	CA3	0.00217655	74.212
UKB to finngen	rs2072696	C	G	C	G	TRUE	8	CA3	0.0111616	384.025
UKB to finngen	rs74709354	C	A	C	A	FALSE	8	CA3	0.00226526	77.2435
UKB to finngen	rs117154637	T	A	T	A	TRUE	17	CA4	0.0459153	1640.49
UKB to finngen	rs117561098	C	T	C	T	FALSE	17	CA4	0.00256085	87.5183
UKB to finngen	rs140577562	C	A	C	A	FALSE	17	CA4	0.0015654	53.445
UKB to finngen	rs147414880	T	C	T	C	FALSE	17	CA4	0.00573161	196.505
UKB to finngen	rs117615706	G	C	G	C	TRUE	16	CA5A	0.00163027	53.9537
UKB to finngen	rs11865049	A	G	A	G	FALSE	16	CA5A	0.010879	363.407
UKB to finngen	rs144814524	A	G	A	G	FALSE	16	CA5A	0.00657684	218.744
UKB to finngen	rs191779098	G	T	G	T	FALSE	16	CA5A	0.00364917	121.014
UKB to finngen	rs74415695	T	C	T	C	FALSE	16	CA5A	0.00114362	37.8295
UKB to finngen	rs112491798	T	C	T	C	FALSE	1	CA6	0.048961	1727.67
UKB to finngen	rs114939101	T	C	T	C	FALSE	1	CA6	0.00126822	42.6141
UKB to finngen	rs143025859	A	G	A	G	FALSE	1	CA6	0.0020403	68.6105
UKB to finngen	rs17033013	T	C	T	C	FALSE	1	CA6	0.00816986	276.431
UKB to finngen	rs61747125	T	C	T	C	FALSE	1	CA6	0.0020291	68.2331
UKB to finngen	rs707468	T	A	T	A	TRUE	1	CA6	0.00115488	38.8014
UKB to finngen	rs728869	C	T	C	T	FALSE	1	CA6	0.00177848	59.7905
UKB to finngen	rs10441686	A	G	A	G	FALSE	9	CA9	0.0064164	219.334
UKB to finngen	rs2145925	C	T	C	T	FALSE	9	CA9	0.00329775	112.375
UKB to finngen	rs7040391	C	T	C	T	FALSE	9	CA9	0.000952686	32.3879
UKB to finngen	rs7975385	C	T	C	T	FALSE	12	CACNB3	0.00507142	172.655
UKB to finngen	rs12565973	T	C	T	C	FALSE	1	CACYBP	0.00578851	192.855
UKB to finngen	rs418634	C	T	C	T	FALSE	8	CALB1	0.00117195	39.3428
UKB to finngen	rs75641541	G	A	G	A	FALSE	8	CALB1	0.00428	144.129
UKB to finngen	rs1476089	A	G	A	G	FALSE	16	CALB2	0.00197272	65.0703
UKB to finngen	rs10766197	A	G	A	G	FALSE	11	CALCA	0.00515057	172.78
UKB to finngen	rs12295853	G	A	G	A	FALSE	11	CALCB	0.0025797	87.5512
UKB to finngen	rs4757282	T	G	T	G	FALSE	11	CALCB	0.00586517	199.713
UKB to finngen	rs17102261	G	T	G	T	FALSE	12	CALCOCO1	0.00491044	166.965
UKB to finngen	rs606911	A	G	A	G	FALSE	17	CALCOCO2	0.00151957	50.2829
UKB to finngen	rs140194483	T	C	T	C	FALSE	17	CAMKK1	0.00150472	49.5874
UKB to finngen	rs753513	T	C	T	C	FALSE	17	CAMKK1	0.036066	1231.15
UKB to finngen	rs17739056	C	T	C	T	FALSE	17	CANT1	0.00948777	322.714
UKB to finngen	rs113194344	A	G	A	G	FALSE	2	CAPG	0.0120908	408.627
UKB to finngen	rs138511106	G	A	G	A	FALSE	2	CAPG	0.00141382	47.2715
UKB to finngen	rs2271625	A	T	A	T	TRUE	2	CAPG	0.0710255	2552.71
UKB to finngen	rs4832158	A	G	A	G	FALSE	2	CAPG	0.0416947	1452.67
UKB to finngen	rs72844426	T	G	T	G	FALSE	2	CAPG	0.0041318	138.525
UKB to finngen	rs117170491	C	T	C	T	FALSE	15	CAPN3	0.000899479	30.4073
UKB to finngen	rs143117009	A	G	A	G	FALSE	19	CAPS	0.0033156	112.61
UKB to finngen	rs74792734	A	G	A	G	FALSE	19	CAPS	0.00606774	206.653
UKB to finngen	rs76684796	A	T	A	T	TRUE	19	CAPS	0.00106704	36.1591
UKB to finngen	rs12597479	T	G	T	G	FALSE	16	CARHSP1	0.00300842	99.3359
UKB to finngen	rs4619405	A	G	A	G	FALSE	16	CARHSP1	0.00196038	64.6624
UKB to finngen	rs498892	G	T	G	T	FALSE	11	CASP1	0.00124835	41.1471
UKB to finngen	rs7576306	G	A	G	A	FALSE	2	CASP10	0.0165829	555.114
UKB to finngen	rs62339863	C	A	C	A	FALSE	4	CASP3	0.00631489	216.63
UKB to finngen	rs12762208	G	A	G	A	FALSE	10	CASP7	0.00623121	212.255
UKB to finngen	rs34841024	G	T	G	T	FALSE	2	CASP8	0.0226317	783.731
UKB to finngen	rs12024833	G	A	G	A	FALSE	1	CASP9	0.00330803	109.458
UKB to finngen	rs208674	C	T	C	T	FALSE	11	CAT	0.00451626	151.759
UKB to finngen	rs2284368	C	T	C	T	FALSE	11	CAT	0.0116158	393.128
UKB to finngen	rs113185777	C	T	C	T	FALSE	11	CBLIF	0.00257067	86.664
UKB to finngen	rs12624596	A	G	A	G	FALSE	20	CBLN4	0.0144297	497.267
UKB to finngen	rs13038911	T	G	T	G	FALSE	20	CBLN4	0.000878337	29.8581
UKB to finngen	rs214402	G	T	G	T	FALSE	20	CBLN4	0.00391989	133.659
UKB to finngen	rs2870718	G	A	G	A	FALSE	20	CBLN4	0.0086183	295.257
UKB to finngen	rs6127453	G	A	G	A	FALSE	20	CBLN4	0.00540731	184.652
UKB to finngen	rs6513122	G	A	G	A	FALSE	20	CBLN4	0.0110931	380.991
UKB to finngen	rs61740117	T	C	T	C	FALSE	19	CC2D1A	0.00281938	94.5295
UKB to finngen	rs7250453	G	C	G	C	TRUE	19	CC2D1A	0.00157418	52.7143
UKB to finngen	rs2669972	C	T	C	T	FALSE	3	CCDC50	0.00264628	89.8727
UKB to finngen	rs35380043	T	A	T	A	TRUE	3	CCDC50	0.016127	555.207
UKB to finngen	rs6772337	G	A	G	A	FALSE	3	CCDC80	0.00229167	77.3859
UKB to finngen	rs79025050	A	T	A	T	TRUE	3	CCDC80	0.000826421	27.866
UKB to finngen	rs2287954	T	C	T	C	FALSE	19	CCER2	0.0043979	145.948
UKB to finngen	rs3136674	C	T	C	T	FALSE	17	CCL13	0.021736	754.955
UKB to finngen	rs144391957	C	T	C	T	FALSE	17	CCL14	0.00424331	142.923
UKB to finngen	rs41492346	C	T	C	T	FALSE	17	CCL14	0.0010502	35.2598
UKB to finngen	rs549630288	C	A	C	A	FALSE	17	CCL14	0.00192746	64.7698
UKB to finngen	rs72820233	C	T	C	T	FALSE	17	CCL14	0.00100821	33.8486
UKB to finngen	rs76190126	A	C	A	C	FALSE	17	CCL14	0.0717665	2593.07
UKB to finngen	rs1081697	A	G	A	G	FALSE	17	CCL15	0.00193097	65.9501
UKB to finngen	rs1470312	A	G	A	G	FALSE	17	CCL15	0.0101507	349.566
UKB to finngen	rs62078063	C	T	C	T	FALSE	17	CCL15	0.0697131	2554.46
UKB to finngen	rs71381486	C	A	C	A	FALSE	17	CCL15	0.04306	1533.88
UKB to finngen	rs72828026	A	T	A	T	TRUE	17	CCL15	0.00209556	71.5835
UKB to finngen	rs142033059	C	G	C	G	TRUE	17	CCL16	0.00131113	44.7525
UKB to finngen	rs144426878	A	G	A	G	FALSE	17	CCL16	0.00229356	78.3626
UKB to finngen	rs145171343	T	C	T	C	FALSE	17	CCL16	0.000894866	30.5315
UKB to finngen	rs4795104	T	A	T	A	TRUE	17	CCL16	0.138506	5480.48
UKB to finngen	rs72829950	T	A	T	A	TRUE	17	CCL16	0.00303536	103.784
UKB to finngen	rs76570261	T	C	T	C	FALSE	17	CCL16	0.0350042	1236.51
UKB to finngen	rs223895	C	T	C	T	FALSE	16	CCL17	0.00687957	232.644
UKB to finngen	rs9302690	A	G	A	G	FALSE	16	CCL17	0.0216171	742.028
UKB to finngen	rs140744153	A	G	A	G	FALSE	17	CCL18	0.00165267	54.9992
UKB to finngen	rs4251739	A	G	A	G	FALSE	17	CCL18	0.000839224	27.9058
UKB to finngen	rs62078244	A	G	A	G	FALSE	17	CCL18	0.00286014	95.298
UKB to finngen	rs766556	C	T	C	T	FALSE	17	CCL18	0.00803031	268.959
UKB to finngen	rs854643	A	G	A	G	FALSE	17	CCL18	0.0850705	3089.18
UKB to finngen	rs10972202	T	C	T	C	FALSE	9	CCL19	0.00238315	81.1251
UKB to finngen	rs12601658	A	T	A	T	TRUE	17	CCL2	0.00162636	54.3599
UKB to finngen	rs1395338	A	G	A	G	FALSE	2	CCL20	0.0041914	143.305
UKB to finngen	rs10814138	A	C	A	C	FALSE	9	CCL21	0.00461042	156.767
UKB to finngen	rs115567907	G	C	G	C	TRUE	9	CCL21	0.00208773	70.8091
UKB to finngen	rs12924504	C	T	C	T	FALSE	16	CCL22	0.00593405	198.951
UKB to finngen	rs72784878	G	A	G	A	FALSE	16	CCL22	0.0069125	231.983
UKB to finngen	rs12942388	T	C	T	C	FALSE	17	CCL23	0.00214848	72.8742
UKB to finngen	rs138286902	C	A	C	A	FALSE	17	CCL23	0.00124819	42.2989
UKB to finngen	rs150603274	A	G	A	G	FALSE	17	CCL23	0.00453984	154.356
UKB to finngen	rs16971918	A	G	A	G	FALSE	17	CCL23	0.00149959	50.8315
UKB to finngen	rs2073667	T	C	T	C	FALSE	17	CCL23	0.00149465	50.6635
UKB to finngen	rs854664	G	A	G	A	FALSE	17	CCL23	0.0134412	461.13
UKB to finngen	rs862820	C	G	C	G	TRUE	17	CCL23	0.0416815	1472.11
UKB to finngen	rs10954676	A	C	A	C	FALSE	7	CCL24	0.0294591	1025.39
UKB to finngen	rs12530862	C	T	C	T	FALSE	7	CCL24	0.103985	3920.5
UKB to finngen	rs185329774	A	G	A	G	FALSE	7	CCL24	0.0165854	569.736
UKB to finngen	rs191733394	A	G	A	G	FALSE	7	CCL24	0.00557045	189.235
UKB to finngen	rs192702333	C	T	C	T	FALSE	7	CCL24	0.00146426	49.5381
UKB to finngen	rs531889443	A	G	A	G	FALSE	7	CCL24	0.00273165	92.5335
UKB to finngen	rs76233862	A	G	A	G	FALSE	7	CCL24	0.0552545	1975.78
UKB to finngen	rs76421761	A	G	A	G	FALSE	7	CCL24	0.00117595	39.7726
UKB to finngen	rs117424304	A	G	A	G	FALSE	19	CCL25	0.00304809	104.096
UKB to finngen	rs118101126	A	G	A	G	FALSE	19	CCL25	0.00487783	166.89
UKB to finngen	rs3136652	T	C	T	C	FALSE	19	CCL25	0.0242205	845.104
UKB to finngen	rs34557917	C	A	C	A	FALSE	19	CCL25	0.00493083	168.712
UKB to finngen	rs35619681	T	C	T	C	FALSE	19	CCL25	0.00144385	49.2298
UKB to finngen	rs41285780	A	G	A	G	FALSE	19	CCL25	0.0411584	1461.47
UKB to finngen	rs74176259	T	C	T	C	FALSE	19	CCL25	0.0041767	142.801
UKB to finngen	rs13340504	T	C	T	C	FALSE	7	CCL26	0.00415238	140.331
UKB to finngen	rs41463245	T	C	T	C	FALSE	7	CCL26	0.0181712	622.869
UKB to finngen	rs2070074	G	A	G	A	FALSE	9	CCL27	0.0187995	645.508
UKB to finngen	rs3176820	C	T	C	T	FALSE	9	CCL27	0.00282942	95.5965
UKB to finngen	rs1593971	A	G	A	G	FALSE	5	CCL28	0.00162618	54.6082
UKB to finngen	rs1719220	T	C	T	C	FALSE	17	CCL3	0.045923	1619.93
UKB to finngen	rs76474979	C	G	C	G	TRUE	17	CCL3	0.00239072	80.6527
UKB to finngen	rs12950560	C	T	C	T	FALSE	17	CCL4	0.00402877	136.387
UKB to finngen	rs76474979	C	G	C	G	TRUE	17	CCL4	0.00189976	64.176
UKB to finngen	rs9330240	C	T	C	T	FALSE	17	CCL4	0.0139875	478.308
UKB to finngen	rs2107538	T	C	T	C	FALSE	17	CCL5	0.0143474	492.104
UKB to finngen	rs2041190	A	G	A	G	FALSE	17	CCL7	0.00117226	39.4988
UKB to finngen	rs118181103	A	T	A	T	TRUE	17	CCL8	0.0447883	1589.79
UKB to finngen	rs190850301	T	C	T	C	FALSE	17	CCL8	0.0015826	53.7448
UKB to finngen	rs527868298	A	G	A	G	FALSE	17	CCL8	0.0444466	1577.1
UKB to finngen	rs62054941	T	A	T	A	TRUE	17	CCL8	0.00185255	62.9293
UKB to finngen	rs62058978	A	C	A	C	FALSE	17	CCL8	0.00234402	79.663
UKB to finngen	rs72825069	T	C	T	C	FALSE	17	CCL8	0.00190594	64.7462
UKB to finngen	rs76263310	A	G	A	G	FALSE	17	CCL8	0.0025254	85.8431
UKB to finngen	rs77770153	A	G	A	G	FALSE	17	CCL8	0.0115791	397.201
UKB to finngen	rs1324899	T	C	T	C	FALSE	1	CCN1	0.0012332	41.3201
UKB to finngen	rs4949896	T	G	T	G	FALSE	1	CCN1	0.00542709	182.608
UKB to finngen	rs71502514	T	C	T	C	FALSE	1	CCN1	0.00168591	56.5142
UKB to finngen	rs146564696	C	T	C	T	FALSE	6	CCN2	0.0138617	473.029
UKB to finngen	rs1974201	C	G	C	G	TRUE	6	CCN2	0.00112832	38.0131
UKB to finngen	rs9493157	T	C	T	C	FALSE	6	CCN2	0.0426847	1500.47
UKB to finngen	rs139806626	A	G	A	G	FALSE	8	CCN3	0.00224602	76.5974
UKB to finngen	rs142952437	T	C	T	C	FALSE	8	CCN3	0.00180256	61.4464
UKB to finngen	rs17789242	C	G	C	G	TRUE	8	CCN3	0.00139309	47.4688
UKB to finngen	rs2279112	A	G	A	G	FALSE	8	CCN3	0.0287615	1007.65
UKB to finngen	rs72682425	A	C	A	C	FALSE	8	CCN3	0.00144095	49.1019
UKB to finngen	rs111948583	A	G	A	G	FALSE	8	CCN4	0.00444935	151.793
UKB to finngen	rs112925596	A	T	A	T	TRUE	8	CCN4	0.00415492	141.707
UKB to finngen	rs117263638	A	G	A	G	FALSE	8	CCN4	0.00414656	141.42
UKB to finngen	rs16893349	G	A	G	A	FALSE	8	CCN4	0.0023929	81.4673
UKB to finngen	rs2252553	T	G	T	G	FALSE	8	CCN4	0.0533523	1914.18
UKB to finngen	rs34386977	A	C	A	C	FALSE	8	CCN4	0.00986844	338.512
UKB to finngen	rs62514010	T	C	T	C	FALSE	8	CCN4	0.00520484	177.702
UKB to finngen	rs1061098	T	C	T	C	FALSE	20	CCN5	0.00820423	278.645
UKB to finngen	rs1800961	T	C	T	C	FALSE	20	CCN5	0.000775818	26.1537
UKB to finngen	rs61060559	A	G	A	G	FALSE	20	CCN5	0.0192253	660.299
UKB to finngen	rs12577917	T	C	T	C	FALSE	11	CCS	0.0442027	1546.22
UKB to finngen	rs142808910	C	G	C	G	TRUE	11	CCS	0.00088735	29.694
UKB to finngen	rs143587522	C	T	C	T	FALSE	11	CCS	0.0012675	42.4314
UKB to finngen	rs506028	G	A	G	A	FALSE	11	CCS	0.0116133	392.84
UKB to finngen	rs628770	A	T	A	T	TRUE	11	CCS	0.000869046	29.081
UKB to finngen	rs75018337	T	C	T	C	FALSE	11	CCS	0.00501333	168.46
UKB to finngen	rs77705586	T	C	T	C	FALSE	11	CCS	0.00211496	70.8616
UKB to finngen	rs115071002	T	C	T	C	FALSE	1	CD101	0.0032857	111.403
UKB to finngen	rs148853734	A	G	A	G	FALSE	1	CD101	0.0116003	396.621
UKB to finngen	rs190301282	G	A	G	A	FALSE	1	CD101	0.00165577	56.0478
UKB to finngen	rs531330176	C	T	C	T	FALSE	1	CD101	0.00422193	143.281
UKB to finngen	rs56222153	G	C	G	C	TRUE	1	CD101	0.0076436	260.297
UKB to finngen	rs6668254	C	T	C	T	FALSE	1	CD101	0.00451892	153.406
UKB to finngen	rs72697399	G	A	G	A	FALSE	1	CD101	0.0132532	453.895
UKB to finngen	rs75567925	A	G	A	G	FALSE	1	CD101	0.0145704	499.672
UKB to finngen	rs76183878	G	T	G	T	FALSE	1	CD101	0.00351201	119.103
UKB to finngen	rs77524075	T	C	T	C	FALSE	1	CD101	0.0916785	3410.89
UKB to finngen	rs116881804	T	C	T	C	FALSE	6	CD109	0.00305814	103.329
UKB to finngen	rs118145760	T	C	T	C	FALSE	6	CD109	0.00172979	58.3691
UKB to finngen	rs140031328	G	T	G	T	FALSE	6	CD109	0.00180518	60.9176
UKB to finngen	rs143150833	C	T	C	T	FALSE	6	CD109	0.00108743	36.6698
UKB to finngen	rs145261698	C	T	C	T	FALSE	6	CD109	0.00447967	151.577
UKB to finngen	rs9350493	C	T	C	T	FALSE	6	CD109	0.00275382	93.0186
UKB to finngen	rs9350500	A	T	A	T	TRUE	6	CD109	0.14144	5549.3
UKB to finngen	rs9447083	A	G	A	G	FALSE	6	CD109	0.0153557	525.322
UKB to finngen	rs114727286	C	T	C	T	FALSE	5	CD14	0.0012172	40.0448
UKB to finngen	rs246679	G	C	G	C	TRUE	5	CD14	0.000964175	31.7124
UKB to finngen	rs5744441	A	G	A	G	FALSE	5	CD14	0.0369084	1259.25
UKB to finngen	rs1887803	C	G	C	G	TRUE	1	CD160	0.052507	1886.77
UKB to finngen	rs12213313	G	C	G	C	TRUE	6	CD164	0.00987903	336.096
UKB to finngen	rs351716	G	A	G	A	FALSE	6	CD164	0.00109319	36.8645
UKB to finngen	rs147516474	A	G	A	G	FALSE	1	CD164L2	0.00131062	43.3268
UKB to finngen	rs56362645	A	G	A	G	FALSE	1	CD164L2	0.00246901	81.716
UKB to finngen	rs575669478	T	C	T	C	FALSE	1	CD164L2	0.0476975	1653.61
UKB to finngen	rs10425835	A	C	A	C	FALSE	19	CD177	0.0597522	2136.91
UKB to finngen	rs11673319	A	G	A	G	FALSE	19	CD177	0.0243384	838.818
UKB to finngen	rs117417670	T	G	T	G	FALSE	19	CD177	0.00542315	183.353
UKB to finngen	rs138605473	T	G	T	G	FALSE	19	CD177	0.0616768	2210.27
UKB to finngen	rs142095392	G	T	G	T	FALSE	19	CD177	0.00235246	79.2904
UKB to finngen	rs7255285	C	A	C	A	FALSE	19	CD177	0.0108737	369.659
UKB to finngen	rs73038875	C	T	C	T	FALSE	19	CD177	0.00419611	141.693
UKB to finngen	rs10218454	C	G	C	G	TRUE	1	CD1C	0.00116397	39.4113
UKB to finngen	rs16839951	G	A	G	A	FALSE	1	CD1C	0.00420854	142.934
UKB to finngen	rs857693	G	A	G	A	FALSE	1	CD1C	0.000806486	27.2974
UKB to finngen	rs142374557	G	C	G	C	TRUE	1	CD2	0.00114078	37.5289
UKB to finngen	rs144983804	T	C	T	C	FALSE	3	CD200	0.000901828	30.3784
UKB to finngen	rs2399420	A	C	A	C	FALSE	3	CD200	0.0131908	449.869
UKB to finngen	rs74642082	C	T	C	T	FALSE	3	CD200	0.00313356	105.791
UKB to finngen	rs7615462	C	T	C	T	FALSE	3	CD200	0.00144225	48.6092
UKB to finngen	rs9854311	T	C	T	C	FALSE	3	CD200	0.000887053	29.8803
UKB to finngen	rs138451569	A	G	A	G	FALSE	3	CD200R1	0.00358115	120.464
UKB to finngen	rs59093025	C	T	C	T	FALSE	3	CD200R1	0.193023	8017.28
UKB to finngen	rs62263720	A	G	A	G	FALSE	3	CD200R1	0.0436976	1531.58
UKB to finngen	rs7651121	A	G	A	G	FALSE	3	CD200R1	0.00295538	99.3521
UKB to finngen	rs79300718	C	G	C	G	TRUE	3	CD200R1	0.0279357	963.259
UKB to finngen	rs820538	T	G	T	G	FALSE	3	CD200R1	0.0019133	64.2528
UKB to finngen	rs13416314	T	C	T	C	FALSE	2	CD207	0.00197643	65.1829
UKB to finngen	rs17656087	C	A	C	A	FALSE	2	CD207	0.0694604	2456.95
UKB to finngen	rs527432263	A	T	A	T	TRUE	2	CD207	0.00913343	303.398
UKB to finngen	rs75176658	C	T	C	T	FALSE	2	CD207	0.00537203	177.775
UKB to finngen	rs1045997	T	C	T	C	FALSE	19	CD209	0.00284106	96.3669
UKB to finngen	rs4804774	C	G	C	G	TRUE	19	CD209	0.0618006	2227.97
UKB to finngen	rs4804805	G	A	G	A	FALSE	19	CD209	0.00236771	80.273
UKB to finngen	rs77509849	G	A	G	A	FALSE	19	CD209	0.000755848	25.5844
UKB to finngen	rs10411704	T	G	T	G	FALSE	19	CD22	0.0292605	1026.26
UKB to finngen	rs34826052	A	C	A	C	FALSE	19	CD22	0.00113003	38.5176
UKB to finngen	rs11877138	G	A	G	A	FALSE	18	CD226	0.00761968	253.219
UKB to finngen	rs147877121	C	T	C	T	FALSE	18	CD226	0.00129705	42.831
UKB to finngen	rs2139660	A	T	A	T	TRUE	1	CD244	0.0505629	1813.19
UKB to finngen	rs485618	C	T	C	T	FALSE	1	CD244	0.00141691	48.3099
UKB to finngen	rs117256790	T	A	T	A	TRUE	11	CD248	0.000803957	27.2938
UKB to finngen	rs11064153	C	T	C	T	FALSE	12	CD27	0.00199361	67.5586
UKB to finngen	rs25680	A	G	A	G	FALSE	12	CD27	0.031403	1096.48
UKB to finngen	rs7132503	A	G	A	G	FALSE	12	CD27	0.00218267	73.9795
UKB to finngen	rs10435743	T	A	T	A	TRUE	9	CD274	0.0021552	72.2127
UKB to finngen	rs7025653	C	A	C	A	FALSE	9	CD274	0.00618663	208.131
UKB to finngen	rs822335	C	T	C	T	FALSE	9	CD274	0.0433871	1516.4
UKB to finngen	rs184790191	T	C	T	C	FALSE	15	CD276	0.00149825	50.4872
UKB to finngen	rs1963477	A	G	A	G	FALSE	15	CD276	0.00118281	39.8451
UKB to finngen	rs4082420	T	C	T	C	FALSE	15	CD276	0.0019766	66.6385
UKB to finngen	rs74023531	A	G	A	G	FALSE	15	CD276	0.034469	1201.18
UKB to finngen	rs8026559	T	A	T	A	TRUE	15	CD276	0.00408822	138.121
UKB to finngen	rs13406632	C	G	C	G	TRUE	2	CD28	0.0189558	635.794
UKB to finngen	rs3116482	A	T	A	T	TRUE	2	CD28	0.00108287	35.6705
UKB to finngen	rs7422945	G	A	G	A	FALSE	2	CD28	0.00118257	38.9585
UKB to finngen	rs10807355	C	T	C	T	FALSE	6	CD2AP	0.00341738	115.53
UKB to finngen	rs1385742	T	A	T	A	TRUE	6	CD2AP	0.0373614	1307.6
UKB to finngen	rs112302595	A	G	A	G	FALSE	17	CD300A	0.00111057	36.8951
UKB to finngen	rs62087202	A	G	A	G	FALSE	17	CD300A	0.0358044	1232.29
UKB to finngen	rs9912017	G	T	G	T	FALSE	17	CD300A	0.00395348	131.717
UKB to finngen	rs2001742	G	A	G	A	FALSE	17	CD300C	0.0639564	2320.36
UKB to finngen	rs2272111	A	G	A	G	FALSE	17	CD300C	0.0167107	577.138
UKB to finngen	rs62087199	T	C	T	C	FALSE	17	CD300C	0.00882606	302.402
UKB to finngen	rs79659787	G	T	G	T	FALSE	17	CD300C	0.0018916	64.3604
UKB to finngen	rs2293192	T	C	T	C	FALSE	17	CD300E	0.00157708	53.4494
UKB to finngen	rs2655606	G	A	G	A	FALSE	17	CD300E	0.0409771	1445.83
UKB to finngen	rs1026074	C	T	C	T	FALSE	17	CD300LF	0.0466305	1661.22
UKB to finngen	rs11655369	A	G	A	G	FALSE	17	CD300LF	0.0473307	1687.41
UKB to finngen	rs117827586	A	G	A	G	FALSE	17	CD300LF	0.0044973	153.436
UKB to finngen	rs2177258	T	C	T	C	FALSE	17	CD300LF	0.00253576	86.3434
UKB to finngen	rs34074270	T	A	T	A	TRUE	17	CD300LF	0.048902	1746.3
UKB to finngen	rs534847354	C	T	C	T	FALSE	17	CD300LF	0.00825825	282.819
UKB to finngen	rs895692	A	G	A	G	FALSE	17	CD300LF	0.0139791	481.518
UKB to finngen	rs76868109	C	A	C	A	FALSE	17	CD300LG	0.0416662	1464.55
UKB to finngen	rs1425047	A	G	A	G	FALSE	2	CD302	0.0015631	52.4943
UKB to finngen	rs148377852	T	C	T	C	FALSE	2	CD302	0.00433227	145.897
UKB to finngen	rs2556106	T	G	T	G	FALSE	2	CD302	0.0390767	1363.57
UKB to finngen	rs12972472	A	G	A	G	FALSE	19	CD33	0.00137797	46.6674
UKB to finngen	rs1404320	T	C	T	C	FALSE	19	CD33	0.00137725	46.643
UKB to finngen	rs34681424	G	C	G	C	TRUE	19	CD33	0.0087843	299.718
UKB to finngen	rs4802771	C	T	C	T	FALSE	19	CD33	0.0560773	2009.2
UKB to finngen	rs8108954	G	T	G	T	FALSE	19	CD33	0.000956171	32.3687
UKB to finngen	rs6671850	T	C	T	C	FALSE	1	CD34	0.00179824	61.0682
UKB to finngen	rs35424583	G	A	G	A	FALSE	7	CD36	0.00165918	54.809
UKB to finngen	rs6961069	T	C	T	C	FALSE	7	CD36	0.0359037	1228.16
UKB to finngen	rs144737584	C	T	C	T	FALSE	4	CD38	0.000955017	32.0533
UKB to finngen	rs2532069	G	A	G	A	FALSE	4	CD38	0.00418825	141.027
UKB to finngen	rs7674301	C	A	C	A	FALSE	4	CD38	0.0304257	1052.22
UKB to finngen	rs147914326	A	G	A	G	FALSE	12	CD4	0.00135354	45.5269
UKB to finngen	rs57497751	G	A	G	A	FALSE	12	CD4	0.00259604	87.4278
UKB to finngen	rs73053728	G	A	G	A	FALSE	12	CD4	0.0544562	1934.53
UKB to finngen	rs117191103	T	C	T	C	FALSE	20	CD40	0.00229263	77.3312
UKB to finngen	rs12624433	A	G	A	G	FALSE	20	CD40	0.0500197	1771.95
UKB to finngen	rs45456397	A	C	A	C	FALSE	20	CD40	0.00114716	38.6496
UKB to finngen	rs1970530	A	G	A	G	FALSE	1	CD46	0.00381088	127.839
UKB to finngen	rs143010323	C	T	C	T	FALSE	1	CD48	0.000983569	33.2596
UKB to finngen	rs352681	A	G	A	G	FALSE	1	CD48	0.0136734	468.319
UKB to finngen	rs55857101	T	G	T	G	FALSE	1	CD48	0.149592	5942.46
UKB to finngen	rs6427541	T	C	T	C	FALSE	1	CD48	0.00460249	156.2
UKB to finngen	rs477537	C	A	C	A	FALSE	11	CD5	0.00414396	141.09
UKB to finngen	rs4939490	G	C	G	C	TRUE	11	CD5	0.00883247	302.142
UKB to finngen	rs77696239	T	C	T	C	FALSE	11	CD5	0.0013774	46.7665
UKB to finngen	rs1890866	G	A	G	A	FALSE	1	CD55	0.00131019	42.5138
UKB to finngen	rs601356	G	T	G	T	FALSE	1	CD55	0.00615561	200.714
UKB to finngen	rs6666604	G	T	G	T	FALSE	1	CD55	0.0504942	1723.33
UKB to finngen	rs78692538	G	A	G	A	FALSE	1	CD55	0.00131941	42.8133
UKB to finngen	rs10801908	T	C	T	C	FALSE	1	CD58	0.0140473	478.486
UKB to finngen	rs55982573	T	C	T	C	FALSE	1	CD58	0.00123806	41.6304
UKB to finngen	rs77858427	A	C	A	C	FALSE	1	CD58	0.00101	33.9542
UKB to finngen	rs10836121	T	C	T	C	FALSE	11	CD59	0.00272694	88.5616
UKB to finngen	rs4756046	A	C	A	C	FALSE	11	CD59	0.000859095	27.8483
UKB to finngen	rs704701	G	T	G	T	FALSE	11	CD59	0.0262718	873.847
UKB to finngen	rs113224872	T	C	T	C	FALSE	1	CD5L	0.0015322	51.8631
UKB to finngen	rs115729754	C	G	C	G	TRUE	1	CD5L	0.00436782	148.267
UKB to finngen	rs2765501	A	G	A	G	FALSE	1	CD5L	0.0191572	660.102
UKB to finngen	rs59656423	T	C	T	C	FALSE	1	CD5L	0.00104685	35.4176
UKB to finngen	rs10792299	G	T	G	T	FALSE	11	CD6	0.0568146	2047.21
UKB to finngen	rs140976433	A	G	A	G	FALSE	11	CD6	0.00245307	83.5751
UKB to finngen	rs2232142	T	A	T	A	TRUE	11	CD6	0.00159711	54.3662
UKB to finngen	rs412334	T	C	T	C	FALSE	11	CD6	0.00140417	47.7891
UKB to finngen	rs4938994	C	A	C	A	FALSE	11	CD6	0.0444634	1581.45
UKB to finngen	rs139996303	G	A	G	A	FALSE	12	CD63	0.00118665	39.6457
UKB to finngen	rs117376412	T	C	T	C	FALSE	17	CD7	0.0132989	443.579
UKB to finngen	rs73366267	T	C	T	C	FALSE	17	CD7	0.0908451	3288.55
UKB to finngen	rs147963927	T	C	T	C	FALSE	19	CD70	0.0485354	1716.78
UKB to finngen	rs1862509	G	A	G	A	FALSE	19	CD70	0.00870837	295.655
UKB to finngen	rs190818389	T	C	T	C	FALSE	19	CD70	0.00360931	121.911
UKB to finngen	rs345597	T	C	T	C	FALSE	19	CD70	0.0738401	2683.22
UKB to finngen	rs17259350	T	C	T	C	FALSE	9	CD72	0.0022608	75.1946
UKB to finngen	rs869487	G	C	G	C	TRUE	9	CD72	0.00949632	318.157
UKB to finngen	rs79078220	A	G	A	G	FALSE	5	CD74	0.00148726	50.5826
UKB to finngen	rs12946669	T	C	T	C	FALSE	17	CD79B	0.0127462	439.574
UKB to finngen	rs2029034	A	G	A	G	FALSE	3	CD80	0.00230589	78.4428
UKB to finngen	rs538136	G	A	G	A	FALSE	3	CD80	0.011728	402.773
UKB to finngen	rs549572704	C	T	C	T	FALSE	3	CD80	0.000905176	30.7495
UKB to finngen	rs66604554	G	A	G	A	FALSE	3	CD80	0.0643035	2332.45
UKB to finngen	rs12526086	A	G	A	G	FALSE	6	CD83	0.0137864	470.466
UKB to finngen	rs138419919	G	A	G	A	FALSE	6	CD83	0.000883535	29.7617
UKB to finngen	rs2804924	A	G	A	G	FALSE	6	CD83	0.000857342	28.8786
UKB to finngen	rs12072476	G	A	G	A	FALSE	1	CD84	0.00636364	215.54
UKB to finngen	rs111753425	A	G	A	G	FALSE	3	CD86	0.00577483	196.288
UKB to finngen	rs12488828	G	C	G	C	TRUE	3	CD86	0.00231389	78.377
UKB to finngen	rs75937181	G	T	G	T	FALSE	3	CD86	0.00186916	63.2847
UKB to finngen	rs115055789	G	A	G	A	FALSE	2	CD8A	0.00115705	39.3389
UKB to finngen	rs17509566	G	A	G	A	FALSE	2	CD8A	0.000996475	33.874
UKB to finngen	rs3020726	G	A	G	A	FALSE	2	CD8A	0.0353995	1246.29
UKB to finngen	rs111978771	C	T	C	T	FALSE	1	CDA	0.00140375	47.6134
UKB to finngen	rs139670343	T	C	T	C	FALSE	1	CDA	0.00236992	80.4622
UKB to finngen	rs150625070	A	G	A	G	FALSE	1	CDA	0.00694219	236.783
UKB to finngen	rs657624	A	G	A	G	FALSE	1	CDA	0.0844747	3125.25
UKB to finngen	rs79702286	G	A	G	A	FALSE	17	CDC27	0.00338385	111.723
UKB to finngen	rs17077267	T	C	T	C	FALSE	3	CDCP1	0.00761301	256.486
UKB to finngen	rs2276862	G	C	G	C	TRUE	3	CDCP1	0.0261066	896.247
UKB to finngen	rs75734530	A	G	A	G	FALSE	3	CDCP1	0.000757142	25.3335
UKB to finngen	rs2011779	G	A	G	A	FALSE	16	CDH1	0.00106891	34.6848
UKB to finngen	rs117015331	G	A	G	A	FALSE	16	CDH15	0.00103911	35.2613
UKB to finngen	rs145028526	G	A	G	A	FALSE	16	CDH15	0.0023303	79.1792
UKB to finngen	rs146983261	A	G	A	G	FALSE	16	CDH15	0.000837178	28.4033
UKB to finngen	rs4592657	G	A	G	A	FALSE	16	CDH15	0.00800679	273.613
UKB to finngen	rs4782465	C	T	C	T	FALSE	16	CDH15	0.0341687	1199.26
UKB to finngen	rs117650688	C	T	C	T	FALSE	8	CDH17	0.000921937	31.0897
UKB to finngen	rs2251734	A	G	A	G	FALSE	8	CDH17	0.0147287	503.643
UKB to finngen	rs60945589	C	T	C	T	FALSE	8	CDH17	0.0369343	1292.08
UKB to finngen	rs75912292	T	C	T	C	FALSE	8	CDH17	0.00102669	34.6258
UKB to finngen	rs12454164	A	G	A	G	FALSE	18	CDH2	0.00438945	148.537
UKB to finngen	rs28894788	G	A	G	A	FALSE	18	CDH2	0.000879608	29.661
UKB to finngen	rs524047	T	C	T	C	FALSE	18	CDH2	0.00180408	60.891
UKB to finngen	rs10999818	C	G	C	G	TRUE	10	CDH23	0.000913009	30.9345
UKB to finngen	rs2166631	T	C	T	C	FALSE	10	CDH23	0.00944491	322.768
UKB to finngen	rs1111720	T	C	T	C	FALSE	16	CDH3	0.0015318	52.0997
UKB to finngen	rs187870274	C	G	C	G	TRUE	16	CDH3	0.00282531	96.2195
UKB to finngen	rs10852432	C	T	C	T	FALSE	16	CDH5	0.00141196	48.199
UKB to finngen	rs16956504	C	T	C	T	FALSE	16	CDH5	0.0177801	617.061
UKB to finngen	rs1039325	G	T	G	T	FALSE	5	CDH6	0.0519707	1846.93
UKB to finngen	rs1276221	C	T	C	T	FALSE	5	CDH6	0.00310222	104.842
UKB to finngen	rs13354267	C	T	C	T	FALSE	5	CDH6	0.0804619	2948.05
UKB to finngen	rs4130585	T	C	T	C	FALSE	5	CDH6	0.0125226	427.25
UKB to finngen	rs62350373	C	G	C	G	TRUE	5	CDH6	0.00174198	58.7915
UKB to finngen	rs12244900	G	A	G	A	FALSE	10	CDHR1	0.0012992	42.8254
UKB to finngen	rs2505780	T	C	T	C	FALSE	10	CDHR1	0.00169879	56.0195
UKB to finngen	rs76833981	T	C	T	C	FALSE	10	CDHR1	0.00154491	50.9372
UKB to finngen	rs7916271	T	C	T	C	FALSE	10	CDHR1	0.0254499	859.688
UKB to finngen	rs2963680	T	C	T	C	FALSE	5	CDHR2	0.0052014	175.32
UKB to finngen	rs236419	T	C	T	C	FALSE	6	CDKN1A	0.00118374	39.739
UKB to finngen	rs3176345	C	G	C	G	TRUE	6	CDKN1A	0.00867843	293.544
UKB to finngen	rs118110536	C	T	C	T	FALSE	10	CDNF	0.00316151	106.345
UKB to finngen	rs150874520	T	A	T	A	TRUE	10	CDNF	0.00117812	39.5501
UKB to finngen	rs183225093	C	T	C	T	FALSE	10	CDNF	0.00160433	53.8812
UKB to finngen	rs41284453	A	G	A	G	FALSE	10	CDNF	0.00252776	84.9732
UKB to finngen	rs61738953	G	C	G	C	TRUE	10	CDNF	0.0857328	3144.27
UKB to finngen	rs75573076	G	C	G	C	TRUE	10	CDNF	0.00130157	43.6999
UKB to finngen	rs607980	A	G	A	G	FALSE	11	CDON	0.00563113	190.917
UKB to finngen	rs7104745	A	G	A	G	FALSE	11	CDON	0.00368175	124.581
UKB to finngen	rs74612335	C	T	C	T	FALSE	11	CDON	0.0019022	64.2512
UKB to finngen	rs1264457	A	G	A	G	FALSE	6	CDSN	0.0417638	1481.34
UKB to finngen	rs4711253	A	C	A	C	FALSE	6	CDSN	0.05348	1920.38
UKB to finngen	rs10416089	G	C	G	C	TRUE	19	CEACAM1	0.0362398	1271.72
UKB to finngen	rs139592609	T	A	T	A	TRUE	19	CEACAM1	0.00175865	59.5824
UKB to finngen	rs150697550	T	C	T	C	FALSE	19	CEACAM1	0.00352755	119.724
UKB to finngen	rs111371860	T	A	T	A	TRUE	19	CEACAM16	0.00329609	111.756
UKB to finngen	rs11669609	T	C	T	C	FALSE	19	CEACAM16	0.00103641	35.0607
UKB to finngen	rs2965155	C	T	C	T	FALSE	19	CEACAM16	0.00892417	304.299
UKB to finngen	rs7248283	T	G	T	G	FALSE	19	CEACAM16	0.0527996	1883.77
UKB to finngen	rs2965158	C	T	C	T	FALSE	19	CEACAM19	0.00107323	36.3077
UKB to finngen	rs62119322	C	G	C	G	TRUE	19	CEACAM19	0.0221522	765.569
UKB to finngen	rs10414398	A	G	A	G	FALSE	19	CEACAM20	0.0117944	397.836
UKB to finngen	rs111657077	A	G	A	G	FALSE	19	CEACAM20	0.00123783	41.3116
UKB to finngen	rs111638712	A	G	A	G	FALSE	19	CEACAM21	0.00416312	140.695
UKB to finngen	rs113572247	C	T	C	T	FALSE	19	CEACAM21	0.0222437	765.642
UKB to finngen	rs12972687	A	G	A	G	FALSE	19	CEACAM21	0.00337253	113.887
UKB to finngen	rs138326109	A	G	A	G	FALSE	19	CEACAM21	0.00217119	73.2306
UKB to finngen	rs138387338	A	G	A	G	FALSE	19	CEACAM21	0.00231456	78.0772
UKB to finngen	rs139990910	G	T	G	T	FALSE	19	CEACAM21	0.00334676	113.014
UKB to finngen	rs144859514	C	A	C	A	FALSE	19	CEACAM21	0.00135207	45.5656
UKB to finngen	rs148020420	A	G	A	G	FALSE	19	CEACAM21	0.00159475	53.7569
UKB to finngen	rs149687121	C	T	C	T	FALSE	19	CEACAM21	0.0151148	516.495
UKB to finngen	rs151272674	C	T	C	T	FALSE	19	CEACAM21	0.0564573	2013.76
UKB to finngen	rs4803482	A	G	A	G	FALSE	19	CEACAM21	0.0103136	350.722
UKB to finngen	rs58622181	C	G	C	G	TRUE	19	CEACAM21	0.012237	416.939
UKB to finngen	rs72480757	T	A	T	A	TRUE	19	CEACAM21	0.0360722	1259.44
UKB to finngen	rs7259458	G	T	G	T	FALSE	19	CEACAM21	0.068412	2471.48
UKB to finngen	rs74328649	T	C	T	C	FALSE	19	CEACAM21	0.0395412	1385.54
UKB to finngen	rs77636080	C	T	C	T	FALSE	19	CEACAM21	0.00209229	70.5636
UKB to finngen	rs112791665	A	G	A	G	FALSE	19	CEACAM5	0.00190001	61.826
UKB to finngen	rs186451340	G	A	G	A	FALSE	19	CEACAM5	0.00121716	39.579
UKB to finngen	rs4803508	A	G	A	G	FALSE	19	CEACAM5	0.00593533	193.919
UKB to finngen	rs79020302	T	C	T	C	FALSE	19	CEACAM5	0.0524564	1798
UKB to finngen	rs12459454	G	A	G	A	FALSE	19	CEACAM6	0.00597626	203.946
UKB to finngen	rs12459454	G	A	G	A	FALSE	19	CEACAM8	0.0070512	234.633
UKB to finngen	rs4811031	G	A	G	A	FALSE	20	CEBPB	0.00117389	38.8322
UKB to finngen	rs11579489	A	G	A	G	FALSE	1	CELA2A	0.00205492	69.8507
UKB to finngen	rs571101860	A	T	A	T	TRUE	1	CELA2A	0.00133286	45.2736
UKB to finngen	rs60610707	G	A	G	A	FALSE	1	CELA2A	0.00296062	100.728
UKB to finngen	rs11589764	A	C	A	C	FALSE	1	CELA3A	0.00332516	113.513
UKB to finngen	rs34262568	A	G	A	G	FALSE	1	CELA3A	0.0199996	694.354
UKB to finngen	rs113519150	T	A	T	A	TRUE	1	CELSR2	0.00618326	206.468
UKB to finngen	rs114202167	T	C	T	C	FALSE	1	CELSR2	0.000996909	33.1154
UKB to finngen	rs115458560	C	T	C	T	FALSE	1	CELSR2	0.00127556	42.3835
UKB to finngen	rs188280505	T	C	T	C	FALSE	1	CELSR2	0.00233865	77.7902
UKB to finngen	rs4970834	T	C	T	C	FALSE	1	CELSR2	0.0506016	1768.71
UKB to finngen	rs10781037	A	G	A	G	FALSE	9	CEMIP2	0.00212835	70.3405
UKB to finngen	rs12237141	G	A	G	A	FALSE	9	CEMIP2	0.00116019	38.3063
UKB to finngen	rs191912523	G	T	G	T	FALSE	9	CEMIP2	0.00984214	327.81
UKB to finngen	rs3790647	C	A	C	A	FALSE	1	CENPF	0.00150573	50.2662
UKB to finngen	rs144558955	G	A	G	A	FALSE	17	CEP112	0.00235396	77.5336
UKB to finngen	rs77379665	T	C	T	C	FALSE	15	CEP152	0.0015856	51.9348
UKB to finngen	rs12741781	G	T	G	T	FALSE	1	CEP170	0.00221811	73.4492
UKB to finngen	rs74009487	T	C	T	C	FALSE	16	CEP20	0.00497801	164.621
UKB to finngen	rs2237276	T	C	T	C	FALSE	6	CEP43	0.00211345	69.574
UKB to finngen	rs111486799	A	G	A	G	FALSE	1	CEP85	0.000947311	31.2008
UKB to finngen	rs11247922	G	A	G	A	FALSE	1	CEP85	0.00244272	80.5744
UKB to finngen	rs10942737	C	T	C	T	FALSE	5	CERT	0.0015254	50.293
UKB to finngen	rs189826478	A	G	A	G	FALSE	16	CES1	0.00124794	42.2056
UKB to finngen	rs41516245	G	C	G	C	TRUE	16	CES1	0.00251337	85.1104
UKB to finngen	rs71387104	A	G	A	G	FALSE	16	CES1	0.0353879	1239.18
UKB to finngen	rs74021211	G	T	G	T	FALSE	16	CES1	0.000837844	28.3244
UKB to finngen	rs75043441	T	C	T	C	FALSE	16	CES1	0.0453374	1604.14
UKB to finngen	rs192044330	C	T	C	T	FALSE	16	CES2	0.000905565	30.392
UKB to finngen	rs74909952	A	G	A	G	FALSE	16	CES2	0.00293822	98.8118
UKB to finngen	rs118161478	A	G	A	G	FALSE	16	CES3	0.00171297	57.536
UKB to finngen	rs61743167	T	C	T	C	FALSE	16	CES3	0.00400477	134.824
UKB to finngen	rs71647892	C	T	C	T	FALSE	16	CES3	0.0182847	624.523
UKB to finngen	rs74942953	C	T	C	T	FALSE	16	CES3	0.0093417	316.19
UKB to finngen	rs4873	G	C	G	C	TRUE	5	CETN3	0.0120134	410.916
UKB to finngen	rs114400264	A	C	A	C	FALSE	6	CFB	0.0470895	1649.38
UKB to finngen	rs1269853	C	G	C	G	TRUE	6	CFB	0.0357064	1235.9
UKB to finngen	rs2072634	T	C	T	C	FALSE	6	CFB	0.0196753	669.884
UKB to finngen	rs62405785	T	C	T	C	FALSE	6	CFB	0.00217475	72.7449
UKB to finngen	rs1451915	A	C	A	C	FALSE	1	CFH	0.0015513	49.6878
UKB to finngen	rs2019727	A	T	A	T	TRUE	1	CFH	0.0553828	1874.98
UKB to finngen	rs114957568	G	A	G	A	FALSE	1	CFHR2	0.00351541	118.986
UKB to finngen	rs115987516	C	T	C	T	FALSE	1	CFHR2	0.00346839	117.389
UKB to finngen	rs12727325	A	G	A	G	FALSE	1	CFHR2	0.0496214	1761.01
UKB to finngen	rs141784076	C	T	C	T	FALSE	1	CFHR2	0.00813042	276.471
UKB to finngen	rs144856539	T	C	T	C	FALSE	1	CFHR2	0.00976263	332.52
UKB to finngen	rs147220943	A	G	A	G	FALSE	1	CFHR2	0.00670406	227.641
UKB to finngen	rs149838812	C	T	C	T	FALSE	1	CFHR2	0.0151036	517.227
UKB to finngen	rs61822069	C	T	C	T	FALSE	1	CFHR2	0.00100464	33.9187
UKB to finngen	rs11588705	T	C	T	C	FALSE	1	CFHR4	0.0180898	625.151
UKB to finngen	rs139045233	T	A	T	A	TRUE	1	CFHR4	0.0162213	559.512
UKB to finngen	rs149927582	G	C	G	C	TRUE	1	CFHR4	0.00212192	72.1563
UKB to finngen	rs17616291	A	T	A	T	TRUE	1	CFHR4	0.0326056	1143.7
UKB to finngen	rs535173560	A	C	A	C	FALSE	1	CFHR4	0.0133667	459.719
UKB to finngen	rs72732281	T	C	T	C	FALSE	1	CFHR4	0.0074832	255.842
UKB to finngen	rs76907927	A	G	A	G	FALSE	1	CFHR4	0.0111865	383.886
UKB to finngen	rs76962463	G	A	G	A	FALSE	1	CFHR4	0.0497905	1778.07
UKB to finngen	rs79474525	A	G	A	G	FALSE	1	CFHR4	0.0536181	1922.5
UKB to finngen	rs112105931	T	G	T	G	FALSE	1	CFHR5	0.00123466	41.4606
UKB to finngen	rs150232052	C	T	C	T	FALSE	1	CFHR5	0.00162025	54.4297
UKB to finngen	rs185840287	C	T	C	T	FALSE	1	CFHR5	0.00363736	122.439
UKB to finngen	rs34650634	G	A	G	A	FALSE	1	CFHR5	0.0254842	877.067
UKB to finngen	rs71633808	T	C	T	C	FALSE	1	CFHR5	0.00114223	38.3531
UKB to finngen	rs72732226	A	C	A	C	FALSE	1	CFHR5	0.0494716	1745.59
UKB to finngen	rs7532441	A	G	A	G	FALSE	1	CFHR5	0.00212347	71.3707
UKB to finngen	rs10033900	C	T	C	T	FALSE	4	CFI	0.0233197	811.634
UKB to finngen	rs2031365	T	C	T	C	FALSE	6	CGA	0.000586081	19.7537
UKB to finngen	rs7252920	C	A	C	A	FALSE	19	CGB3_CGB5_CGB8	0.0018788	63.9676
UKB to finngen	rs114308869	A	G	A	G	FALSE	2	CGREF1	0.00124097	41.8614
UKB to finngen	rs115358438	T	G	T	G	FALSE	2	CGREF1	0.00693828	235.391
UKB to finngen	rs138043913	T	C	T	C	FALSE	2	CGREF1	0.00302411	102.194
UKB to finngen	rs142624934	G	C	G	C	TRUE	2	CGREF1	0.00491649	166.46
UKB to finngen	rs145430594	C	T	C	T	FALSE	2	CGREF1	0.00845785	287.384
UKB to finngen	rs181485076	C	A	C	A	FALSE	2	CGREF1	0.0034283	115.9
UKB to finngen	rs4665940	C	G	C	G	TRUE	2	CGREF1	0.0245515	847.982
UKB to finngen	rs56091605	T	C	T	C	FALSE	2	CGREF1	0.00162028	54.6775
UKB to finngen	rs62129550	A	G	A	G	FALSE	2	CGREF1	0.0424285	1492.8
UKB to finngen	rs72806904	T	C	T	C	FALSE	2	CGREF1	0.00812434	275.959
UKB to finngen	rs77290326	T	C	T	C	FALSE	2	CGREF1	0.00291079	98.3538
UKB to finngen	rs8179242	T	G	T	G	FALSE	2	CGREF1	0.00356112	120.407
UKB to finngen	rs78694551	G	A	G	A	FALSE	2	CHAC2	0.00877111	291.167
UKB to finngen	rs192432846	C	T	C	T	FALSE	17	CHAD	0.00548725	183.099
UKB to finngen	rs9907393	C	G	C	G	TRUE	17	CHAD	0.00127033	42.2095
UKB to finngen	rs34284791	A	G	A	G	FALSE	22	CHCHD10	0.0026627	90.3756
UKB to finngen	rs5751766	C	A	C	A	FALSE	22	CHCHD10	0.00182664	61.9467
UKB to finngen	rs9863101	C	T	C	T	FALSE	3	CHCHD6	0.0266947	926.343
UKB to finngen	rs2402211	C	G	C	G	TRUE	14	CHGA	0.00301791	102.683
UKB to finngen	rs729940	T	C	T	C	FALSE	14	CHGA	0.0159718	550.59
UKB to finngen	rs117254866	G	A	G	A	FALSE	20	CHGB	0.00634145	215.932
UKB to finngen	rs17220251	T	C	T	C	FALSE	20	CHGB	0.00567361	193.062
UKB to finngen	rs2284660	T	C	T	C	FALSE	20	CHGB	0.0123214	422.095
UKB to finngen	rs6053779	T	C	T	C	FALSE	20	CHGB	0.0797333	2931.52
UKB to finngen	rs73072360	G	T	G	T	FALSE	20	CHGB	0.00222628	75.4943
UKB to finngen	rs78714507	T	C	T	C	FALSE	20	CHGB	0.00142049	48.1306
UKB to finngen	rs12143972	T	C	T	C	FALSE	1	CHI3L1	0.00393433	129.742
UKB to finngen	rs1891814	A	T	A	T	TRUE	1	CHI3L1	0.000795167	26.1396
UKB to finngen	rs4950928	C	G	C	G	TRUE	1	CHI3L1	0.148429	5725.26
UKB to finngen	rs6427989	G	A	G	A	FALSE	1	CHI3L1	0.00174466	57.4069
UKB to finngen	rs77452745	A	G	A	G	FALSE	1	CHI3L1	0.00411645	135.772
UKB to finngen	rs79410290	T	C	T	C	FALSE	1	CHI3L1	0.00314046	103.48
UKB to finngen	rs872129	G	A	G	A	FALSE	1	CHI3L1	0.00572403	189.1
UKB to finngen	rs10920585	A	C	A	C	FALSE	1	CHIT1	0.0231612	800.58
UKB to finngen	rs11586183	T	A	T	A	TRUE	1	CHIT1	0.0252727	875.458
UKB to finngen	rs148541330	G	A	G	A	FALSE	1	CHIT1	0.0139508	477.712
UKB to finngen	rs149751318	T	G	T	G	FALSE	1	CHIT1	0.00125619	42.4687
UKB to finngen	rs2252365	G	T	G	T	FALSE	1	CHIT1	0.0306926	1069.15
UKB to finngen	rs3766562	T	C	T	C	FALSE	1	CHIT1	0.0397235	1396.75
UKB to finngen	rs56152830	T	C	T	C	FALSE	1	CHIT1	0.0397014	1395.94
UKB to finngen	rs76499133	T	C	T	C	FALSE	1	CHIT1	0.01143	390.397
UKB to finngen	rs77190654	T	C	T	C	FALSE	1	CHIT1	0.00317428	107.521
UKB to finngen	rs78377813	G	A	G	A	FALSE	1	CHIT1	0.0017704	59.8836
UKB to finngen	rs34427386	A	G	A	G	FALSE	16	CHMP1A	0.00136752	45.7842
UKB to finngen	rs460879	T	C	T	C	FALSE	16	CHMP1A	0.00442575	148.628
UKB to finngen	rs56239087	T	C	T	C	FALSE	17	CHMP6	0.0117204	402.507
UKB to finngen	rs6565519	C	T	C	T	FALSE	17	CHMP6	0.00189582	64.4662
UKB to finngen	rs11602237	A	C	A	C	FALSE	11	CHRDL2	0.0156433	535.414
UKB to finngen	rs6592563	G	T	G	T	FALSE	11	CHRDL2	0.00128808	43.4526
UKB to finngen	rs686402	T	C	T	C	FALSE	16	CIAPIN1	0.00155124	52.5443
UKB to finngen	rs2073708	A	G	A	G	FALSE	15	CILP	0.0393088	1388
UKB to finngen	rs2919349	A	G	A	G	FALSE	15	CILP	0.00167927	57.0599
UKB to finngen	rs17527306	C	T	C	T	FALSE	12	CIT	0.00140057	46.3047
UKB to finngen	rs36054900	T	C	T	C	FALSE	12	CIT	0.000971571	32.1076
UKB to finngen	rs118008684	C	A	C	A	FALSE	12	CKAP4	0.00650619	221.736
UKB to finngen	rs2704895	A	G	A	G	FALSE	12	CKAP4	0.017221	593.305
UKB to finngen	rs112098798	A	T	A	T	TRUE	19	CLC	0.00101208	34.1327
UKB to finngen	rs10459916	A	G	A	G	FALSE	17	CLEC10A	0.0434958	1520.37
UKB to finngen	rs11652868	T	C	T	C	FALSE	17	CLEC10A	0.00249281	83.5529
UKB to finngen	rs1222778	T	C	T	C	FALSE	17	CLEC10A	0.00599407	201.614
UKB to finngen	rs415704	T	C	T	C	FALSE	17	CLEC10A	0.0967923	3582.95
UKB to finngen	rs79715480	C	G	C	G	TRUE	17	CLEC10A	0.00225643	75.6122
UKB to finngen	rs113870266	A	G	A	G	FALSE	19	CLEC11A	0.00559017	189.021
UKB to finngen	rs141369989	A	G	A	G	FALSE	19	CLEC11A	0.0372875	1302.32
UKB to finngen	rs34734775	T	G	T	G	FALSE	19	CLEC11A	0.00244851	82.5307
UKB to finngen	rs138668985	A	G	A	G	FALSE	12	CLEC12A	0.0112522	375.309
UKB to finngen	rs28588142	T	C	T	C	FALSE	12	CLEC12A	0.0628125	2210.33
UKB to finngen	rs4764196	C	G	C	G	TRUE	12	CLEC12A	0.00484508	160.564
UKB to finngen	rs10151239	A	C	A	C	FALSE	14	CLEC14A	0.00340134	114.965
UKB to finngen	rs113296851	C	T	C	T	FALSE	12	CLEC1A	0.0031524	104.488
UKB to finngen	rs61919791	T	C	T	C	FALSE	12	CLEC1A	0.00107855	35.675
UKB to finngen	rs7961483	T	C	T	C	FALSE	12	CLEC1A	0.0472488	1638.57
UKB to finngen	rs10505741	T	C	T	C	FALSE	12	CLEC1B	0.00184302	62.7046
UKB to finngen	rs659928	A	G	A	G	FALSE	12	CLEC1B	0.0105872	363.388
UKB to finngen	rs115446723	A	G	A	G	FALSE	3	CLEC3B	0.00291533	97.0544
UKB to finngen	rs13065490	T	A	T	A	TRUE	3	CLEC3B	0.0222771	756.314
UKB to finngen	rs144706330	C	T	C	T	FALSE	3	CLEC3B	0.00172185	57.2536
UKB to finngen	rs73491778	A	G	A	G	FALSE	19	CLEC4G	0.00136374	45.9592
UKB to finngen	rs76560987	T	C	T	C	FALSE	19	CLEC4G	0.0184707	633.329
UKB to finngen	rs117594958	G	T	G	T	FALSE	19	CLEC4M	0.000780054	26.4356
UKB to finngen	rs12977324	C	T	C	T	FALSE	19	CLEC4M	0.0255618	888.306
UKB to finngen	rs35898243	C	T	C	T	FALSE	19	CLEC4M	0.00168336	57.0997
UKB to finngen	rs4804774	C	G	C	G	TRUE	19	CLEC4M	0.0479621	1705.96
UKB to finngen	rs72992137	C	T	C	T	FALSE	19	CLEC4M	0.000681605	23.0969
UKB to finngen	rs10215743	A	G	A	G	FALSE	7	CLEC5A	0.00745346	252.032
UKB to finngen	rs10252783	G	T	G	T	FALSE	7	CLEC5A	0.00119133	40.0311
UKB to finngen	rs6962383	C	A	C	A	FALSE	7	CLEC5A	0.0341314	1186
UKB to finngen	rs116860640	G	A	G	A	FALSE	12	CLEC7A	0.00179925	61.3695
UKB to finngen	rs1352478	T	C	T	C	FALSE	12	CLEC7A	0.113373	4353.58
UKB to finngen	rs140180900	A	G	A	G	FALSE	12	CLEC7A	0.00494333	169.142
UKB to finngen	rs2010655	T	C	T	C	FALSE	12	CLEC7A	0.0525248	1887.45
UKB to finngen	rs114434632	A	G	A	G	FALSE	4	CLGN	0.0303206	1032.33
UKB to finngen	rs115886004	T	G	T	G	FALSE	4	CLGN	0.00156732	51.8263
UKB to finngen	rs116652557	G	A	G	A	FALSE	4	CLGN	0.0530573	1849.83
UKB to finngen	rs1241048	A	G	A	G	FALSE	4	CLGN	0.00423397	140.379
UKB to finngen	rs17005684	C	T	C	T	FALSE	4	CLGN	0.0103681	345.889
UKB to finngen	rs17006311	T	G	T	G	FALSE	4	CLGN	0.00322243	106.733
UKB to finngen	rs56155169	G	T	G	T	FALSE	4	CLGN	0.0788745	2827.02
UKB to finngen	rs72714282	T	C	T	C	FALSE	4	CLGN	0.00127313	42.0861
UKB to finngen	rs72714294	C	T	C	T	FALSE	4	CLGN	0.00102459	33.8617
UKB to finngen	rs77740942	C	T	C	T	FALSE	4	CLGN	0.00490591	162.767
UKB to finngen	rs2022423	G	A	G	A	FALSE	6	CLIC5	0.00669868	222.648
UKB to finngen	rs117471007	T	C	T	C	FALSE	7	CLIP2	0.00737022	249.886
UKB to finngen	rs58862688	T	C	T	C	FALSE	7	CLIP2	0.00114665	38.6346
UKB to finngen	rs10790538	A	C	A	C	FALSE	11	CLMP	0.00296834	101.117
UKB to finngen	rs11219040	C	T	C	T	FALSE	11	CLMP	0.0456415	1624.3
UKB to finngen	rs11822892	A	T	A	T	TRUE	11	CLMP	0.00122909	41.7963
UKB to finngen	rs4435015	C	T	C	T	FALSE	11	CLMP	0.00489294	167.001
UKB to finngen	rs114189274	C	A	C	A	FALSE	6	CLPS	0.00110066	37.0428
UKB to finngen	rs114592113	T	C	T	C	FALSE	6	CLPS	0.0107055	363.79
UKB to finngen	rs2817045	C	T	C	T	FALSE	6	CLPS	0.0518621	1838.87
UKB to finngen	rs74904577	C	T	C	T	FALSE	6	CLPS	0.00250606	84.4605
UKB to finngen	rs79834165	C	T	C	T	FALSE	6	CLPS	0.00242919	81.8633
UKB to finngen	rs116698986	A	G	A	G	FALSE	3	CLSTN2	0.00107431	36.6164
UKB to finngen	rs144571735	A	G	A	G	FALSE	3	CLSTN2	0.00771245	264.627
UKB to finngen	rs1511384	G	A	G	A	FALSE	3	CLSTN2	0.00296809	101.355
UKB to finngen	rs16849559	C	T	C	T	FALSE	3	CLSTN2	0.046418	1657.32
UKB to finngen	rs62268002	T	C	T	C	FALSE	3	CLSTN2	0.010766	370.538
UKB to finngen	rs664012	G	A	G	A	FALSE	3	CLSTN2	0.00133846	45.6318
UKB to finngen	rs71314515	A	C	A	C	FALSE	3	CLSTN2	0.00378817	129.466
UKB to finngen	rs75667199	C	T	C	T	FALSE	3	CLSTN2	0.00443193	151.566
UKB to finngen	rs188343194	A	G	A	G	FALSE	12	CLSTN3	0.00118626	40.2036
UKB to finngen	rs1110610	A	C	A	C	FALSE	8	CLU	0.00114039	38.8096
UKB to finngen	rs553014	T	C	T	C	FALSE	8	CLU	0.00443302	151.363
UKB to finngen	rs370517451	A	G	A	G	FALSE	3	CMC1	0.00283106	96.3591
UKB to finngen	rs1017284	A	G	A	G	FALSE	18	CNDP1	0.00337068	114.338
UKB to finngen	rs148000502	C	T	C	T	FALSE	18	CNDP1	0.00228306	77.3601
UKB to finngen	rs17817077	A	G	A	G	FALSE	18	CNDP1	0.041313	1456.85
UKB to finngen	rs58692747	C	T	C	T	FALSE	18	CNDP1	0.0175138	602.643
UKB to finngen	rs8091941	G	A	G	A	FALSE	18	CNDP1	0.00114289	38.6819
UKB to finngen	rs62076888	C	T	C	T	FALSE	17	CNP	0.00289465	95.7225
UKB to finngen	rs144305120	G	T	G	T	FALSE	7	CNPY4	0.0147332	501.405
UKB to finngen	rs76702812	G	C	G	C	TRUE	7	CNPY4	0.00171414	57.5755
UKB to finngen	rs10878949	C	A	C	A	FALSE	12	CNTN1	0.00477551	163.569
UKB to finngen	rs11177604	A	C	A	C	FALSE	12	CNTN1	0.0187228	650.4
UKB to finngen	rs7315459	T	C	T	C	FALSE	12	CNTN1	0.00150823	51.4902
UKB to finngen	rs12025272	G	A	G	A	FALSE	1	CNTN2	0.00256693	87.4074
UKB to finngen	rs12060823	T	C	T	C	FALSE	1	CNTN2	0.0848417	3148.71
UKB to finngen	rs2802854	G	A	G	A	FALSE	1	CNTN2	0.0673749	2453.64
UKB to finngen	rs4951007	A	G	A	G	FALSE	1	CNTN2	0.00150011	51.0261
UKB to finngen	rs61823960	G	A	G	A	FALSE	1	CNTN2	0.0193208	669.139
UKB to finngen	rs1101696	A	C	A	C	FALSE	3	CNTN3	0.00149776	50.5278
UKB to finngen	rs4677414	G	A	G	A	FALSE	3	CNTN3	0.0345134	1204.14
UKB to finngen	rs549560	G	A	G	A	FALSE	3	CNTN3	0.0244514	844.288
UKB to finngen	rs77510786	A	G	A	G	FALSE	3	CNTN3	0.00288492	97.4596
UKB to finngen	rs13071423	A	C	A	C	FALSE	3	CNTN4	0.0274016	949.027
UKB to finngen	rs1499127	T	A	T	A	TRUE	3	CNTN4	0.0149503	511.245
UKB to finngen	rs163352	C	G	C	G	TRUE	3	CNTN4	0.0300404	1043.25
UKB to finngen	rs975334	A	G	A	G	FALSE	3	CNTN4	0.00128325	43.2818
UKB to finngen	rs10501955	G	C	G	C	TRUE	11	CNTN5	0.00965969	330.024
UKB to finngen	rs111951842	A	G	A	G	FALSE	11	CNTN5	0.00324102	110.017
UKB to finngen	rs113481656	G	A	G	A	FALSE	11	CNTN5	0.00518665	176.405
UKB to finngen	rs143187810	G	A	G	A	FALSE	11	CNTN5	0.00251409	85.2785
UKB to finngen	rs1940514	C	T	C	T	FALSE	11	CNTN5	0.0587804	2113.04
UKB to finngen	rs61894112	A	C	A	C	FALSE	11	CNTN5	0.010801	369.443
UKB to finngen	rs139413256	A	G	A	G	FALSE	7	CNTNAP2	0.00270939	91.4321
UKB to finngen	rs186163700	T	C	T	C	FALSE	7	CNTNAP2	0.00160525	54.1117
UKB to finngen	rs62504964	G	A	G	A	FALSE	7	CNTNAP2	0.067375	2431.31
UKB to finngen	rs73158559	C	A	C	A	FALSE	7	CNTNAP2	0.0090107	306.013
UKB to finngen	rs73459818	C	G	C	G	TRUE	7	CNTNAP2	0.000926748	31.2186
UKB to finngen	rs7798155	C	A	C	A	FALSE	7	CNTNAP2	0.00313445	105.821
UKB to finngen	rs4300675	C	T	C	T	FALSE	16	CNTNAP4	0.00112845	37.2977
UKB to finngen	rs1124181	C	G	C	G	TRUE	14	COCH	0.00667672	228.131
UKB to finngen	rs179524	C	A	C	A	FALSE	14	COCH	0.0131295	451.543
UKB to finngen	rs1950663	C	T	C	T	FALSE	14	COCH	0.00122162	41.5125
UKB to finngen	rs34826120	G	A	G	A	FALSE	14	COCH	0.0416443	1474.83
UKB to finngen	rs73264730	T	G	T	G	FALSE	14	COCH	0.00725554	248.053
UKB to finngen	rs10819566	C	T	C	T	FALSE	9	COL15A1	0.016637	573.908
UKB to finngen	rs71501884	C	T	C	T	FALSE	9	COL15A1	0.00427194	145.535
UKB to finngen	rs12483377	A	G	A	G	FALSE	21	COL18A1	0.00347992	117.917
UKB to finngen	rs9976834	T	C	T	C	FALSE	21	COL18A1	0.011692	399.474
UKB to finngen	rs2586490	T	C	T	C	FALSE	17	COL1A1	0.000919962	31.3885
UKB to finngen	rs11161756	C	T	C	T	FALSE	1	COL24A1	0.0110864	378.853
UKB to finngen	rs147783303	G	A	G	A	FALSE	1	COL24A1	0.0027075	91.7457
UKB to finngen	rs56025146	C	A	C	A	FALSE	1	COL24A1	0.00132928	44.9813
UKB to finngen	rs13312659	A	G	A	G	FALSE	7	COL28A1	0.0999213	3665.13
UKB to finngen	rs16877600	C	G	C	G	TRUE	7	COL28A1	0.0545135	1903.53
UKB to finngen	rs2965474	G	A	G	A	FALSE	7	COL28A1	0.00105483	34.8619
UKB to finngen	rs7784370	A	C	A	C	FALSE	7	COL28A1	0.00458501	152.071
UKB to finngen	rs116982128	A	G	A	G	FALSE	12	COL2A1	0.00247373	81.9347
UKB to finngen	rs12721364	A	G	A	G	FALSE	12	COL2A1	0.00863887	287.915
UKB to finngen	rs4506714	T	C	T	C	FALSE	12	COL2A1	0.0581296	2039.13
UKB to finngen	rs7484942	A	C	A	C	FALSE	12	COL2A1	0.0716352	2549.46
UKB to finngen	rs34139968	A	G	A	G	FALSE	2	COL3A1	0.00102624	34.848
UKB to finngen	rs652572	G	A	G	A	FALSE	13	COL4A1	0.0152212	520.744
UKB to finngen	rs9559793	A	G	A	G	FALSE	13	COL4A1	0.00155313	52.408
UKB to finngen	rs12002679	G	C	G	C	TRUE	9	COL5A1	0.0225315	764.943
UKB to finngen	rs138033448	T	C	T	C	FALSE	9	COL5A1	0.00141727	47.0989
UKB to finngen	rs2157770	G	A	G	A	FALSE	9	COL5A1	0.00127064	42.2198
UKB to finngen	rs3118555	G	A	G	A	FALSE	9	COL5A1	0.0116126	389.892
UKB to finngen	rs1050785	A	C	A	C	FALSE	2	COL6A3	0.00403124	137.973
UKB to finngen	rs3863910	T	C	T	C	FALSE	2	COL6A3	0.000873414	29.799
UKB to finngen	rs3806105	A	G	A	G	FALSE	6	COL9A1	0.00731718	248.075
UKB to finngen	rs6923114	G	T	G	T	FALSE	6	COL9A1	0.0104507	355.432
UKB to finngen	rs55677935	T	C	T	C	FALSE	2	COMMD1	0.0154642	518.961
UKB to finngen	rs117844523	C	G	C	G	TRUE	19	COMP	0.00165665	55.2248
UKB to finngen	rs12974746	G	A	G	A	FALSE	19	COMP	0.0196382	666.651
UKB to finngen	rs138462992	G	A	G	A	FALSE	19	COMP	0.00182589	60.8768
UKB to finngen	rs116931143	T	C	T	C	FALSE	22	COMT	0.00124373	40.8426
UKB to finngen	rs11705021	A	G	A	G	FALSE	22	COMT	0.00824942	272.815
UKB to finngen	rs117246610	T	G	T	G	FALSE	22	COMT	0.00112114	36.8123
UKB to finngen	rs174695	T	C	T	C	FALSE	22	COMT	0.0556096	1931.28
UKB to finngen	rs5993819	T	G	T	G	FALSE	22	COMT	0.00171242	56.2603
UKB to finngen	rs11074359	T	C	T	C	FALSE	16	COQ7	0.00675803	224.805
UKB to finngen	rs13226219	C	T	C	T	FALSE	7	CPA1	0.0146239	505.897
UKB to finngen	rs113556837	C	T	C	T	FALSE	7	CPA2	0.00181189	61.4058
UKB to finngen	rs149137066	T	C	T	C	FALSE	7	CPA2	0.0427813	1511.93
UKB to finngen	rs75222399	G	A	G	A	FALSE	7	CPA2	0.00326633	110.859
UKB to finngen	rs78619193	G	A	G	A	FALSE	7	CPA2	0.00146678	49.6927
UKB to finngen	rs79633204	T	C	T	C	FALSE	7	CPA2	0.0126564	433.641
UKB to finngen	rs117521177	T	A	T	A	TRUE	7	CPA4	0.00299519	97.6542
UKB to finngen	rs137902837	T	C	T	C	FALSE	7	CPA4	0.00703641	230.346
UKB to finngen	rs139527997	T	C	T	C	FALSE	7	CPA4	0.00391372	127.719
UKB to finngen	rs148224884	C	T	C	T	FALSE	7	CPA4	0.00174653	56.872
UKB to finngen	rs56155312	T	C	T	C	FALSE	7	CPA4	0.0751379	2640.86
UKB to finngen	rs62489471	T	C	T	C	FALSE	7	CPA4	0.00196824	64.1058
UKB to finngen	rs13318853	A	G	A	G	FALSE	3	CPB1	0.00598536	205.257
UKB to finngen	rs17522766	A	G	A	G	FALSE	13	CPB2	0.0138348	475.972
UKB to finngen	rs61949185	C	T	C	T	FALSE	13	CPB2	0.0021106	71.76
UKB to finngen	rs8002144	C	T	C	T	FALSE	13	CPB2	0.00291289	99.1173
UKB to finngen	rs9316176	G	A	G	A	FALSE	13	CPB2	0.048112	1714.85
UKB to finngen	rs11723867	T	C	T	C	FALSE	4	CPE	0.00226325	76.4832
UKB to finngen	rs1550270	C	T	C	T	FALSE	4	CPE	0.0275369	954.753
UKB to finngen	rs35349609	A	G	A	G	FALSE	4	CPE	0.0013272	44.8086
UKB to finngen	rs11177460	A	T	A	T	TRUE	12	CPM	0.00484288	164.286
UKB to finngen	rs6581841	C	T	C	T	FALSE	12	CPM	0.00130283	44.0396
UKB to finngen	rs7978197	T	C	T	C	FALSE	12	CPM	0.00627259	213.093
UKB to finngen	rs137960554	T	A	T	A	TRUE	3	CPOX	0.00174274	57.5743
UKB to finngen	rs1729988	T	C	T	C	FALSE	3	CPOX	0.00561122	186.097
UKB to finngen	rs9836703	C	G	C	G	TRUE	3	CPOX	0.00104971	34.6548
UKB to finngen	rs117918498	A	T	A	T	TRUE	16	CPPED1	0.00874606	299.637
UKB to finngen	rs148919501	C	T	C	T	FALSE	16	CPPED1	0.0539563	1936.86
UKB to finngen	rs1864022	A	C	A	C	FALSE	16	CPPED1	0.0161804	558.522
UKB to finngen	rs3762532	T	G	T	G	FALSE	16	CPPED1	0.02437	848.277
UKB to finngen	rs7193741	G	T	G	T	FALSE	16	CPPED1	0.0564462	2031.59
UKB to finngen	rs9926024	A	G	A	G	FALSE	16	CPPED1	0.00205487	69.927
UKB to finngen	rs13272005	G	A	G	A	FALSE	8	CPQ	0.00202525	68.7081
UKB to finngen	rs142049763	C	G	C	G	TRUE	8	CPQ	0.0361636	1270.33
UKB to finngen	rs181863725	A	C	A	C	FALSE	8	CPQ	0.00260157	88.311
UKB to finngen	rs2704248	G	C	G	C	TRUE	8	CPQ	0.00555825	189.238
UKB to finngen	rs6468525	G	A	G	A	FALSE	8	CPQ	0.0283752	988.757
UKB to finngen	rs72680187	G	A	G	A	FALSE	8	CPQ	0.0118827	407.15
UKB to finngen	rs77777221	T	C	T	C	FALSE	8	CPQ	0.00122855	41.6461
UKB to finngen	rs150789461	A	G	A	G	FALSE	1	CPTP	0.000921168	30.2975
UKB to finngen	rs138978539	C	T	C	T	FALSE	7	CPVL	0.0192037	663.772
UKB to finngen	rs2192507	C	G	C	G	TRUE	7	CPVL	0.00511323	174.235
UKB to finngen	rs6956175	G	A	G	A	FALSE	7	CPVL	0.00381474	129.819
UKB to finngen	rs73089018	G	A	G	A	FALSE	7	CPVL	0.0505937	1806.58
UKB to finngen	rs77148220	C	A	C	A	FALSE	7	CPVL	0.00335636	114.167
UKB to finngen	rs80113962	A	G	A	G	FALSE	7	CPVL	0.0015529	52.7268
UKB to finngen	rs2002697	T	C	T	C	FALSE	20	CPXM1	0.00302145	102.495
UKB to finngen	rs215543	A	G	A	G	FALSE	20	CPXM1	0.0455503	1614.03
UKB to finngen	rs28661325	A	G	A	G	FALSE	10	CPXM2	0.04709	1677.21
UKB to finngen	rs374390078	C	G	C	G	TRUE	10	CPXM2	0.00954711	327.152
UKB to finngen	rs4980164	A	G	A	G	FALSE	10	CPXM2	0.00470382	160.402
UKB to finngen	rs735632	T	C	T	C	FALSE	10	CPXM2	0.00368816	125.64
UKB to finngen	rs11118328	T	C	T	C	FALSE	1	CR1	0.0299068	1043.46
UKB to finngen	rs4844599	G	T	G	T	FALSE	1	CR1	0.0545238	1951.89
UKB to finngen	rs694409	C	T	C	T	FALSE	1	CR1	0.00107455	36.4095
UKB to finngen	rs579475	C	T	C	T	FALSE	1	CR2	0.00102932	34.834
UKB to finngen	rs61821111	C	T	C	T	FALSE	1	CR2	0.0161135	553.672
UKB to finngen	rs679515	C	T	C	T	FALSE	1	CR2	0.00403579	136.991
UKB to finngen	rs79112133	T	G	T	G	FALSE	1	CR2	0.00134974	45.6923
UKB to finngen	rs6489498	G	A	G	A	FALSE	12	CRACR2A	0.00812902	269.678
UKB to finngen	rs7960633	C	T	C	T	FALSE	12	CRACR2A	0.00334379	110.397
UKB to finngen	rs9788233	C	T	C	T	FALSE	12	CRACR2A	0.00158	52.072
UKB to finngen	rs56944668	T	C	T	C	FALSE	12	CRADD	0.0026481	88.6096
UKB to finngen	rs1229429	T	C	T	C	FALSE	1	CREG1	0.00335185	111.861
UKB to finngen	rs7513428	C	T	C	T	FALSE	1	CREG1	0.0173345	586.732
UKB to finngen	rs1056286	T	C	T	C	FALSE	3	CRELD1	0.0411333	1423.56
UKB to finngen	rs147764624	C	G	C	G	TRUE	3	CRELD1	0.00117056	38.8905
UKB to finngen	rs17032403	C	T	C	T	FALSE	3	CRELD1	0.0244914	833.153
UKB to finngen	rs279546	A	C	A	C	FALSE	3	CRELD1	0.049639	1733.31
UKB to finngen	rs472306	C	G	C	G	TRUE	3	CRELD1	0.00285693	95.0787
UKB to finngen	rs567238463	G	A	G	A	FALSE	3	CRELD1	0.00652973	218.113
UKB to finngen	rs77385091	A	G	A	G	FALSE	3	CRELD1	0.00823532	275.558
UKB to finngen	rs117712591	C	G	C	G	TRUE	22	CRELD2	0.00156722	53.027
UKB to finngen	rs34655450	T	C	T	C	FALSE	22	CRELD2	0.000988922	33.4408
UKB to finngen	rs7410416	C	G	C	G	TRUE	22	CRELD2	0.0382452	1343.38
UKB to finngen	rs74510325	G	C	G	C	TRUE	22	CRELD2	0.0444121	1570.06
UKB to finngen	rs117909821	A	G	A	G	FALSE	8	CRH	0.00604483	199.756
UKB to finngen	rs59104426	A	T	A	T	TRUE	8	CRH	0.0299126	1012.8
UKB to finngen	rs72652725	G	A	G	A	FALSE	8	CRH	0.00197037	64.8464
UKB to finngen	rs1501787	A	G	A	G	FALSE	5	CRHBP	0.00165886	55.9085
UKB to finngen	rs55717373	G	T	G	T	FALSE	5	CRHBP	0.00275049	92.8009
UKB to finngen	rs72761032	G	T	G	T	FALSE	5	CRHBP	0.0029513	99.5963
UKB to finngen	rs77255160	C	T	C	T	FALSE	5	CRHBP	0.00126798	42.718
UKB to finngen	rs7736104	G	T	G	T	FALSE	5	CRHBP	0.111058	4203.62
UKB to finngen	rs10221948	T	C	T	C	FALSE	2	CRIM1	0.00699768	238.512
UKB to finngen	rs57947134	G	C	G	C	TRUE	2	CRIM1	0.00315269	107.043
UKB to finngen	rs848560	G	T	G	T	FALSE	2	CRIM1	0.00195848	66.4167
UKB to finngen	rs56013805	A	G	A	G	FALSE	14	CRIP2	0.00117997	39.4977
UKB to finngen	rs80324969	C	G	C	G	TRUE	14	CRIP2	0.0095367	321.92
UKB to finngen	rs112882808	G	T	G	T	FALSE	6	CRISP2	0.00127083	43.2174
UKB to finngen	rs114977030	G	A	G	A	FALSE	6	CRISP2	0.00785218	268.802
UKB to finngen	rs11751969	T	C	T	C	FALSE	6	CRISP2	0.0124539	428.318
UKB to finngen	rs62413604	T	C	T	C	FALSE	6	CRISP2	0.00777395	266.103
UKB to finngen	rs72862005	T	A	T	A	TRUE	6	CRISP2	0.0115092	395.448
UKB to finngen	rs73431965	C	A	C	A	FALSE	6	CRISP2	0.0499206	1784.59
UKB to finngen	rs75843067	A	G	A	G	FALSE	6	CRISP2	0.000925383	31.4588
UKB to finngen	rs10484667	T	G	T	G	FALSE	6	CRISP3	0.000900424	30.35
UKB to finngen	rs114877636	G	A	G	A	FALSE	6	CRISP3	0.00740207	251.131
UKB to finngen	rs116373480	T	A	T	A	TRUE	6	CRISP3	0.003394	114.686
UKB to finngen	rs72866738	G	A	G	A	FALSE	6	CRISP3	0.00092706	31.2486
UKB to finngen	rs75880945	C	T	C	T	FALSE	6	CRISP3	0.00197409	66.6111
UKB to finngen	rs77870172	A	G	A	G	FALSE	6	CRISP3	0.0018222	61.4766
UKB to finngen	rs962952	G	A	G	A	FALSE	6	CRISP3	0.107032	4036.44
UKB to finngen	rs112857958	C	T	C	T	FALSE	1	CRNN	0.0296262	997.041
UKB to finngen	rs114085900	C	A	C	A	FALSE	1	CRNN	0.0182481	607.006
UKB to finngen	rs115007802	T	C	T	C	FALSE	1	CRNN	0.0444635	1519.61
UKB to finngen	rs115548193	A	G	A	G	FALSE	1	CRNN	0.00449955	147.606
UKB to finngen	rs142543701	T	C	T	C	FALSE	1	CRNN	0.00263697	86.3433
UKB to finngen	rs149817134	T	G	T	G	FALSE	1	CRNN	0.023728	793.719
UKB to finngen	rs1781409	A	G	A	G	FALSE	1	CRNN	0.00101445	33.1624
UKB to finngen	rs34364956	A	G	A	G	FALSE	1	CRNN	0.00511756	167.984
UKB to finngen	rs56406499	A	G	A	G	FALSE	1	CRNN	0.00731172	240.538
UKB to finngen	rs568450351	A	C	A	C	FALSE	1	CRNN	0.00467432	153.366
UKB to finngen	rs79939183	A	G	A	G	FALSE	1	CRNN	0.00119859	39.1893
UKB to finngen	rs117781346	T	C	T	C	FALSE	10	CRTAC1	0.00160881	54.9295
UKB to finngen	rs2282373	C	T	C	T	FALSE	10	CRTAC1	0.00263045	89.9031
UKB to finngen	rs684225	A	C	A	C	FALSE	10	CRTAC1	0.0411607	1463.32
UKB to finngen	rs7078809	T	G	T	G	FALSE	10	CRTAC1	0.0411375	1462.46
UKB to finngen	rs71486144	A	C	A	C	FALSE	10	CRTAC1	0.0034197	116.971
UKB to finngen	rs111925642	T	A	T	A	TRUE	11	CRTAM	0.00106391	35.6085
UKB to finngen	rs113735401	A	T	A	T	TRUE	11	CRTAM	0.00366853	123.105
UKB to finngen	rs2370794	G	A	G	A	FALSE	11	CRTAM	0.0438089	1531.81
UKB to finngen	rs7121176	G	A	G	A	FALSE	11	CRTAM	0.00138052	46.2202
UKB to finngen	rs4822754	G	A	G	A	FALSE	22	CRYBB1	0.0122532	421.031
UKB to finngen	rs142223592	G	A	G	A	FALSE	2	CRYGD	0.00137204	46.5086
UKB to finngen	rs143650449	T	C	T	C	FALSE	2	CRYGD	0.00444743	151.222
UKB to finngen	rs150534820	A	T	A	T	TRUE	2	CRYGD	0.00364033	123.679
UKB to finngen	rs150780055	T	C	T	C	FALSE	2	CRYGD	0.0012906	43.7447
UKB to finngen	rs62192855	A	G	A	G	FALSE	2	CRYGD	0.0129761	445.028
UKB to finngen	rs75091295	G	A	G	A	FALSE	2	CRYGD	0.0010506	35.6013
UKB to finngen	rs78714708	A	G	A	G	FALSE	2	CRYGD	0.0408032	1439.98
UKB to finngen	rs79522001	T	C	T	C	FALSE	2	CRYGD	0.0042506	144.501
UKB to finngen	rs149008753	T	C	T	C	FALSE	16	CRYM	0.00216093	71.1727
UKB to finngen	rs35367858	A	T	A	T	TRUE	16	CRYM	0.000994576	32.7193
UKB to finngen	rs6497543	G	A	G	A	FALSE	16	CRYM	0.0573955	2001.16
UKB to finngen	rs77964417	A	G	A	G	FALSE	16	CRYM	0.0010175	33.4742
UKB to finngen	rs112063648	T	C	T	C	FALSE	21	CRYZL1	0.00111772	36.9709
UKB to finngen	rs13050238	T	C	T	C	FALSE	21	CRYZL1	0.00840052	279.905
UKB to finngen	rs11577194	C	T	C	T	FALSE	1	CSF1	0.0173747	598.461
UKB to finngen	rs7538029	A	C	A	C	FALSE	1	CSF1	0.00146521	49.6643
UKB to finngen	rs10079250	C	T	C	T	FALSE	5	CSF1R	0.020043	695.053
UKB to finngen	rs71586151	G	A	G	A	FALSE	5	CSF1R	0.00146042	49.7022
UKB to finngen	rs7736526	T	C	T	C	FALSE	5	CSF1R	0.00427144	145.779
UKB to finngen	rs25882	C	T	C	T	FALSE	5	CSF2	0.0194874	653.083
UKB to finngen	rs138804374	T	A	T	A	TRUE	22	CSF2RB	0.00608071	201.763
UKB to finngen	rs145153480	C	T	C	T	FALSE	22	CSF2RB	0.00115053	37.9869
UKB to finngen	rs148550682	T	C	T	C	FALSE	22	CSF2RB	0.00172403	56.955
UKB to finngen	rs2072706	G	A	G	A	FALSE	22	CSF2RB	0.0608794	2137.9
UKB to finngen	rs2072707	G	T	G	T	FALSE	22	CSF2RB	0.067132	2373.27
UKB to finngen	rs62229127	T	C	T	C	FALSE	22	CSF2RB	0.00576718	191.299
UKB to finngen	rs62229129	A	G	A	G	FALSE	22	CSF2RB	0.00162156	53.5642
UKB to finngen	rs73160052	A	G	A	G	FALSE	22	CSF2RB	0.00112953	37.2929
UKB to finngen	rs78996523	C	G	C	G	TRUE	22	CSF2RB	0.00308322	101.996
UKB to finngen	rs3859192	T	C	T	C	FALSE	17	CSF3	0.00273675	90.7855
UKB to finngen	rs138707712	C	T	C	T	FALSE	1	CSF3R	0.00134611	44.4532
UKB to finngen	rs148363675	T	C	T	C	FALSE	1	CSF3R	0.00151773	50.1295
UKB to finngen	rs3917922	T	C	T	C	FALSE	1	CSF3R	0.0167412	561.507
UKB to finngen	rs3917999	T	C	T	C	FALSE	1	CSF3R	0.0267941	907.971
UKB to finngen	rs3918018	T	C	T	C	FALSE	1	CSF3R	0.0133539	446.359
UKB to finngen	rs11854097	G	A	G	A	FALSE	15	CSPG4	0.00686407	234.452
UKB to finngen	rs150728342	A	G	A	G	FALSE	15	CSPG4	0.000857537	29.1143
UKB to finngen	rs117360132	G	A	G	A	FALSE	20	CST1	0.00530382	157.611
UKB to finngen	rs13036683	C	G	C	G	TRUE	20	CST1	0.0206413	622.997
UKB to finngen	rs147903026	T	C	T	C	FALSE	20	CST1	0.00161762	47.8927
UKB to finngen	rs2424595	A	G	A	G	FALSE	20	CST1	0.0517019	1611.58
UKB to finngen	rs78898336	G	A	G	A	FALSE	20	CST1	0.00133018	39.3711
UKB to finngen	rs79228684	A	G	A	G	FALSE	20	CST1	0.00307982	91.3178
UKB to finngen	rs73102389	A	C	A	C	FALSE	20	CST3	0.00350434	118.656
UKB to finngen	rs911119	T	C	T	C	FALSE	20	CST3	0.03745	1312.76
UKB to finngen	rs113642949	G	C	G	C	TRUE	20	CST5	0.00165016	54.6215
UKB to finngen	rs2038584	G	A	G	A	FALSE	20	CST5	0.0132145	442.535
UKB to finngen	rs2892183	T	A	T	A	TRUE	20	CST5	0.00274947	91.1096
UKB to finngen	rs4378871	G	A	G	A	FALSE	20	CST5	0.077279	2767.64
UKB to finngen	rs6049095	C	A	C	A	FALSE	20	CST5	0.00429852	142.662
UKB to finngen	rs6083363	T	A	T	A	TRUE	20	CST5	0.00321005	106.421
UKB to finngen	rs6106924	G	C	G	C	TRUE	20	CST5	0.00119881	39.6633
UKB to finngen	rs12577165	C	T	C	T	FALSE	11	CST6	0.0176095	585.777
UKB to finngen	rs142954287	A	C	A	C	FALSE	20	CST7	0.00754635	256.375
UKB to finngen	rs4815316	C	T	C	T	FALSE	20	CST7	0.0530704	1889.66
UKB to finngen	rs6049607	T	A	T	A	TRUE	20	CST7	0.00175876	59.4045
UKB to finngen	rs6115010	T	C	T	C	FALSE	20	CST7	0.0211519	728.59
UKB to finngen	rs73101307	G	A	G	A	FALSE	20	CST7	0.00470735	159.469
UKB to finngen	rs9927	G	A	G	A	FALSE	20	CST7	0.00455182	154.175
UKB to finngen	rs2276528	A	G	A	G	FALSE	21	CSTB	0.0478414	1671.11
UKB to finngen	rs2838414	T	C	T	C	FALSE	21	CSTB	0.0113144	380.613
UKB to finngen	rs57785757	T	G	T	G	FALSE	21	CSTB	0.00598356	200.205
UKB to finngen	rs9983695	C	T	C	T	FALSE	21	CSTB	0.00108745	36.207
UKB to finngen	rs113979928	G	T	G	T	FALSE	1	CTBS	0.0524933	1855.12
UKB to finngen	rs12032915	C	T	C	T	FALSE	1	CTBS	0.00102263	34.2779
UKB to finngen	rs142997632	A	T	A	T	TRUE	1	CTBS	0.0457422	1605.1
UKB to finngen	rs17111303	C	T	C	T	FALSE	1	CTBS	0.00407342	136.956
UKB to finngen	rs17374048	T	C	T	C	FALSE	1	CTBS	0.0475778	1672.73
UKB to finngen	rs74843170	C	T	C	T	FALSE	1	CTBS	0.00838106	283.012
UKB to finngen	rs11150601	A	G	A	G	FALSE	16	CTF1	0.00134453	44.4845
UKB to finngen	rs2469977	T	C	T	C	FALSE	8	CTHRC1	0.00109916	37.3268
UKB to finngen	rs62527645	A	G	A	G	FALSE	8	CTHRC1	0.00110584	37.5539
UKB to finngen	rs117441205	G	A	G	A	FALSE	16	CTRB1	0.00091234	30.7602
UKB to finngen	rs117979227	A	G	A	G	FALSE	16	CTRB1	0.00783394	265.97
UKB to finngen	rs37596	A	C	A	C	FALSE	16	CTRB1	0.0194159	666.974
UKB to finngen	rs71394237	C	T	C	T	FALSE	16	CTRB1	0.00314331	106.216
UKB to finngen	rs7205074	A	C	A	C	FALSE	16	CTRB1	0.0555195	1980.11
UKB to finngen	rs111778267	A	G	A	G	FALSE	1	CTRC	0.000971015	32.7074
UKB to finngen	rs113295825	C	A	C	A	FALSE	1	CTRC	0.00205572	69.3194
UKB to finngen	rs113585544	T	C	T	C	FALSE	1	CTRC	0.00275409	92.9338
UKB to finngen	rs545634	A	G	A	G	FALSE	1	CTRC	0.0568556	2028.58
UKB to finngen	rs7531327	G	A	G	A	FALSE	1	CTRC	0.00081169	27.3364
UKB to finngen	rs20549	G	A	G	A	FALSE	16	CTRL	0.00222814	75.593
UKB to finngen	rs10102524	G	A	G	A	FALSE	8	CTSB	0.0475151	1681.74
UKB to finngen	rs1065712	C	G	C	G	TRUE	8	CTSB	0.0299758	1041.77
UKB to finngen	rs113628575	A	G	A	G	FALSE	8	CTSB	0.00385952	130.616
UKB to finngen	rs117467361	T	C	T	C	FALSE	8	CTSB	0.000989511	33.3914
UKB to finngen	rs117611393	A	C	A	C	FALSE	8	CTSB	0.00116569	39.3435
UKB to finngen	rs60724206	G	A	G	A	FALSE	8	CTSB	0.00166324	56.1646
UKB to finngen	rs6730	A	G	A	G	FALSE	8	CTSB	0.00245643	83.015
UKB to finngen	rs11019953	T	C	T	C	FALSE	11	CTSC	0.00484981	163.728
UKB to finngen	rs112033114	A	G	A	G	FALSE	11	CTSC	0.0456116	1605.6
UKB to finngen	rs17809993	T	C	T	C	FALSE	11	CTSC	0.0748648	2718.69
UKB to finngen	rs1875564	C	G	C	G	TRUE	11	CTSC	0.00118159	39.7436
UKB to finngen	rs2941563	G	T	G	T	FALSE	11	CTSC	0.0176415	603.327
UKB to finngen	rs74383493	G	C	G	C	TRUE	11	CTSC	0.000930134	31.2779
UKB to finngen	rs12801744	T	C	T	C	FALSE	11	CTSD	0.00135733	42.4836
UKB to finngen	rs34393565	T	G	T	G	FALSE	11	CTSD	0.0040314	126.519
UKB to finngen	rs72850955	C	T	C	T	FALSE	11	CTSD	0.0426519	1392.57
UKB to finngen	rs113800079	A	G	A	G	FALSE	1	CTSE	0.0120713	405.482
UKB to finngen	rs146122211	T	C	T	C	FALSE	1	CTSE	0.00142841	47.4696
UKB to finngen	rs148097044	T	C	T	C	FALSE	1	CTSE	0.00245123	81.5439
UKB to finngen	rs28859998	T	C	T	C	FALSE	1	CTSE	0.0485556	1693.55
UKB to finngen	rs41297620	A	G	A	G	FALSE	1	CTSE	0.00171089	56.8732
UKB to finngen	rs1044522	A	G	A	G	FALSE	11	CTSF	0.0172072	592.136
UKB to finngen	rs181934483	A	T	A	T	TRUE	11	CTSF	0.000858743	29.0676
UKB to finngen	rs114131019	T	G	T	G	FALSE	15	CTSH	0.0433119	1492.96
UKB to finngen	rs118019212	T	C	T	C	FALSE	15	CTSH	0.0259173	877.417
UKB to finngen	rs140840125	A	C	A	C	FALSE	15	CTSH	0.0511535	1777.83
UKB to finngen	rs143762923	C	T	C	T	FALSE	15	CTSH	0.00401939	133.082
UKB to finngen	rs144430606	T	C	T	C	FALSE	15	CTSH	0.016467	552.123
UKB to finngen	rs191392179	T	C	T	C	FALSE	15	CTSH	0.0182635	613.481
UKB to finngen	rs4389111	A	G	A	G	FALSE	15	CTSH	0.0468457	1620.76
UKB to finngen	rs73467256	T	C	T	C	FALSE	15	CTSH	0.00322819	106.801
UKB to finngen	rs75926015	T	C	T	C	FALSE	15	CTSH	0.00158567	52.3737
UKB to finngen	rs77719589	T	C	T	C	FALSE	15	CTSH	0.0431192	1486.02
UKB to finngen	rs80218258	A	G	A	G	FALSE	15	CTSH	0.060842	2136.37
UKB to finngen	rs12647431	T	C	T	C	FALSE	4	CTSO	0.00117034	39.8931
UKB to finngen	rs2334114	A	C	A	C	FALSE	4	CTSO	0.016002	553.681
UKB to finngen	rs58375831	C	G	C	G	TRUE	4	CTSO	0.00139649	47.6127
UKB to finngen	rs76943790	G	C	G	C	TRUE	4	CTSO	0.00127604	43.5009
UKB to finngen	rs114221421	A	G	A	G	FALSE	1	CTSS	0.00295706	77.773
UKB to finngen	rs114413720	T	C	T	C	FALSE	1	CTSS	0.00132644	34.8295
UKB to finngen	rs138605093	A	G	A	G	FALSE	1	CTSS	0.00233047	61.2547
UKB to finngen	rs138914578	A	G	A	G	FALSE	1	CTSS	0.00213844	56.1966
UKB to finngen	rs148634917	G	A	G	A	FALSE	1	CTSS	0.00253583	66.6662
UKB to finngen	rs6668850	T	A	T	A	TRUE	1	CTSS	0.00260494	68.4879
UKB to finngen	rs72700829	T	C	T	C	FALSE	1	CTSS	0.0594371	1657.11
UKB to finngen	rs10820362	A	G	A	G	FALSE	9	CTSV	0.00178093	60.3706
UKB to finngen	rs10979490	A	G	A	G	FALSE	9	CTSV	0.000928239	31.4389
UKB to finngen	rs12686511	T	C	T	C	FALSE	9	CTSV	0.0216221	747.82
UKB to finngen	rs144388525	A	C	A	C	FALSE	9	CTSV	0.00189642	64.2928
UKB to finngen	rs551110657	A	T	A	T	TRUE	9	CTSV	0.000938975	31.8029
UKB to finngen	rs143309663	T	C	T	C	FALSE	20	CTSZ	0.00100083	33.7406
UKB to finngen	rs148370779	T	C	T	C	FALSE	20	CTSZ	0.0558951	1993.94
UKB to finngen	rs16921241	G	A	G	A	FALSE	11	CWC15	0.0014454	48.6329
UKB to finngen	rs683544	T	C	T	C	FALSE	16	CX3CL1	0.0220339	753.278
UKB to finngen	rs78751841	G	A	G	A	FALSE	16	CX3CL1	0.000856841	28.6722
UKB to finngen	rs8052631	A	G	A	G	FALSE	16	CX3CL1	0.0021176	70.9501
UKB to finngen	rs2849900	C	T	C	T	FALSE	21	CXADR	0.00676615	229.266
UKB to finngen	rs9978504	C	T	C	T	FALSE	21	CXADR	0.000895119	30.1522
UKB to finngen	rs10023573	C	G	C	G	TRUE	4	CXCL1	0.00145087	48.8897
UKB to finngen	rs114862057	T	C	T	C	FALSE	4	CXCL1	0.00481266	162.719
UKB to finngen	rs115214168	T	C	T	C	FALSE	4	CXCL1	0.0485013	1715.16
UKB to finngen	rs147508818	A	G	A	G	FALSE	4	CXCL1	0.00174985	58.9822
UKB to finngen	rs148746966	G	A	G	A	FALSE	4	CXCL1	0.00451855	152.73
UKB to finngen	rs61710848	C	A	C	A	FALSE	4	CXCL1	0.0105	357.052
UKB to finngen	rs72649177	C	T	C	T	FALSE	4	CXCL1	0.00105386	35.4978
UKB to finngen	rs74451052	G	A	G	A	FALSE	4	CXCL1	0.00815131	276.529
UKB to finngen	rs75255850	C	G	C	G	TRUE	4	CXCL1	0.00226754	76.4717
UKB to finngen	rs77495523	A	T	A	T	TRUE	4	CXCL1	0.00159476	53.7462
UKB to finngen	rs77675911	A	G	A	G	FALSE	4	CXCL1	0.00101997	34.3552
UKB to finngen	rs143799975	G	A	G	A	FALSE	4	CXCL10	0.0024491	83.0958
UKB to finngen	rs56896076	G	C	G	C	TRUE	4	CXCL10	0.00110902	37.5775
UKB to finngen	rs11727191	T	C	T	C	FALSE	4	CXCL11	0.00309603	105.468
UKB to finngen	rs143655258	C	T	C	T	FALSE	4	CXCL11	0.00239819	81.6383
UKB to finngen	rs35170645	G	A	G	A	FALSE	4	CXCL11	0.025153	876.235
UKB to finngen	rs11239028	T	C	T	C	FALSE	10	CXCL12	0.0170949	575.368
UKB to finngen	rs117874844	T	C	T	C	FALSE	10	CXCL12	0.00134913	44.6923
UKB to finngen	rs72790881	A	C	A	C	FALSE	10	CXCL12	0.00167763	55.5925
UKB to finngen	rs2053526	G	A	G	A	FALSE	4	CXCL13	0.00142327	48.403
UKB to finngen	rs60002745	G	A	G	A	FALSE	5	CXCL14	0.00117767	39.0058
UKB to finngen	rs1076039	T	A	T	A	TRUE	17	CXCL16	0.00243408	83.0119
UKB to finngen	rs9890937	A	G	A	G	FALSE	17	CXCL16	0.00463912	158.563
UKB to finngen	rs11668599	G	A	G	A	FALSE	19	CXCL17	0.00200162	68.2858
UKB to finngen	rs138268738	A	T	A	T	TRUE	4	CXCL5	0.00965375	327.099
UKB to finngen	rs2367549	G	A	G	A	FALSE	4	CXCL5	0.0011326	38.0485
UKB to finngen	rs560601467	G	T	G	T	FALSE	4	CXCL5	0.00150392	50.5416
UKB to finngen	rs56078309	A	G	A	G	FALSE	4	CXCL5	0.0420258	1472.08
UKB to finngen	rs10021230	A	T	A	T	TRUE	4	CXCL6	0.00528636	180.941
UKB to finngen	rs10031141	G	A	G	A	FALSE	4	CXCL6	0.102888	3904.79
UKB to finngen	rs1534450	C	A	C	A	FALSE	4	CXCL6	0.00202741	69.1674
UKB to finngen	rs57952055	A	G	A	G	FALSE	4	CXCL6	0.00156722	53.4429
UKB to finngen	rs13138765	C	T	C	T	FALSE	4	CXCL8	0.00142957	47.7759
UKB to finngen	rs79656070	T	C	T	C	FALSE	4	CXCL8	0.00304689	101.992
UKB to finngen	rs11730284	A	C	A	C	FALSE	4	CXCL8	0.00139804	45.6707
UKB to finngen	rs74468557	A	G	A	G	FALSE	4	CXCL8	0.00308711	101.019
UKB to finngen	rs13138765	C	T	C	T	FALSE	4	CXCL8	0.0014416	47.0783
UKB to finngen	rs80154360	G	A	G	A	FALSE	4	CXCL8	0.00312548	102.241
UKB to finngen	rs11730284	A	C	A	C	FALSE	4	CXCL8	0.00143571	48.0921
UKB to finngen	rs74468557	A	G	A	G	FALSE	4	CXCL8	0.00334292	112.192
UKB to finngen	rs13118503	T	C	T	C	FALSE	4	CXCL9	0.00817517	278.977
UKB to finngen	rs10839812	C	T	C	T	FALSE	11	CYB5R2	0.00994133	335.736
UKB to finngen	rs61683338	G	C	G	C	TRUE	11	CYB5R2	0.0295191	1017.02
UKB to finngen	rs114048005	T	C	T	C	FALSE	4	CYTL1	0.00940919	322.21
UKB to finngen	rs114280118	C	T	C	T	FALSE	4	CYTL1	0.00622644	212.537
UKB to finngen	rs114743484	G	A	G	A	FALSE	4	CYTL1	0.00108033	36.6867
UKB to finngen	rs11722554	A	G	A	G	FALSE	4	CYTL1	0.126655	4919.45
UKB to finngen	rs140416734	T	C	T	C	FALSE	4	CYTL1	0.00349761	119.062
UKB to finngen	rs34727841	A	G	A	G	FALSE	4	CYTL1	0.00155546	52.8465
UKB to finngen	rs11711536	T	C	T	C	FALSE	3	DAG1	0.00150122	50.8867
UKB to finngen	rs1380841	C	T	C	T	FALSE	15	DAPK2	0.0493917	1713.52
UKB to finngen	rs138881558	A	G	A	G	FALSE	15	DAPK2	0.00109509	36.1545
UKB to finngen	rs512127	G	T	G	T	FALSE	15	DAPK2	0.000890809	29.4042
UKB to finngen	rs71394560	T	C	T	C	FALSE	15	DAPK2	0.00148074	48.9058
UKB to finngen	rs72748948	T	C	T	C	FALSE	15	DAPK2	0.00159313	52.6238
UKB to finngen	rs75205705	T	C	T	C	FALSE	15	DAPK2	0.00119172	39.3487
UKB to finngen	rs76498583	A	T	A	T	TRUE	15	DAPK2	0.00209838	69.348
UKB to finngen	rs7688733	G	A	G	A	FALSE	4	DAPP1	0.00497263	168.19
UKB to finngen	rs145152200	T	G	T	G	FALSE	2	DARS1	0.00147383	49.2589
UKB to finngen	rs2304371	A	G	A	G	FALSE	2	DARS1	0.00173917	58.1425
UKB to finngen	rs10821537	G	A	G	A	FALSE	9	DBH	0.0510507	1824.47
UKB to finngen	rs148652520	T	C	T	C	FALSE	9	DBH	0.00809761	276.864
UKB to finngen	rs2027963	G	T	G	T	FALSE	9	DBH	0.0219318	760.473
UKB to finngen	rs2519144	A	G	A	G	FALSE	9	DBH	0.0632409	2289.54
UKB to finngen	rs62574238	A	G	A	G	FALSE	9	DBH	0.00593113	202.349
UKB to finngen	rs647564	C	A	C	A	FALSE	9	DBH	0.00705108	240.828
UKB to finngen	rs116099306	A	G	A	G	FALSE	2	DBI	0.00168171	56.4407
UKB to finngen	rs141459998	G	A	G	A	FALSE	2	DBI	0.00280103	94.1123
UKB to finngen	rs150656546	A	G	A	G	FALSE	2	DBI	0.00108412	36.3629
UKB to finngen	rs72833212	G	T	G	T	FALSE	2	DBI	0.0346721	1203.41
UKB to finngen	rs2544809	C	T	C	T	FALSE	5	DBN1	0.00108164	35.7099
UKB to finngen	rs7799945	G	A	G	A	FALSE	7	DBNL	0.00146509	49.6602
UKB to finngen	rs12487717	A	G	A	G	FALSE	3	DCBLD2	0.0307433	1072.72
UKB to finngen	rs73136073	G	A	G	A	FALSE	3	DCBLD2	0.00104637	35.4252
UKB to finngen	rs79795371	A	G	A	G	FALSE	3	DCBLD2	0.0246296	854.008
UKB to finngen	rs16953485	T	G	T	G	FALSE	18	DCC	0.00109167	36.081
UKB to finngen	rs17748946	A	T	A	T	TRUE	18	DCC	0.00136548	45.1429
UKB to finngen	rs9807459	A	G	A	G	FALSE	18	DCC	0.0258529	876.187
UKB to finngen	rs7954702	C	T	C	T	FALSE	12	DCN	0.00105597	34.9272
UKB to finngen	rs77117056	A	G	A	G	FALSE	4	DCTD	0.00128001	42.5316
UKB to finngen	rs146094440	G	C	G	C	TRUE	16	DCTPP1	0.00707745	240.146
UKB to finngen	rs4482345	A	G	A	G	FALSE	17	DCXR	0.00319965	108.559
UKB to finngen	rs11161622	C	T	C	T	FALSE	1	DDAH1	0.00318555	107.156
UKB to finngen	rs1498374	T	C	T	C	FALSE	1	DDAH1	0.0113744	385.782
UKB to finngen	rs2785082	A	T	A	T	TRUE	1	DDAH1	0.000861726	28.9195
UKB to finngen	rs117912838	T	C	T	C	FALSE	7	DDC	0.00134356	45.2395
UKB to finngen	rs12113897	G	A	G	A	FALSE	7	DDC	0.0551949	1964.41
UKB to finngen	rs2167368	A	G	A	G	FALSE	7	DDC	0.00254503	85.7977
UKB to finngen	rs7791875	T	C	T	C	FALSE	7	DDC	0.00916275	310.956
UKB to finngen	rs12056698	G	C	G	C	TRUE	8	DDHD2	0.00434777	147.911
UKB to finngen	rs41270291	A	G	A	G	FALSE	1	DDI2	0.00155492	51.6803
UKB to finngen	rs1819786	A	C	A	C	FALSE	6	DDR1	0.00642206	219.503
UKB to finngen	rs2255314	G	A	G	A	FALSE	6	DDR1	0.00224199	76.309
UKB to finngen	rs3094110	T	C	T	C	FALSE	6	DDR1	0.0430012	1525.94
UKB to finngen	rs1006771	T	G	T	G	FALSE	22	DDT	0.0193556	669.538
UKB to finngen	rs17004186	T	C	T	C	FALSE	22	DDT	0.00108233	36.7546
UKB to finngen	rs1133071	G	A	G	A	FALSE	9	DDX58	0.034957	1191.93
UKB to finngen	rs77597613	G	A	G	A	FALSE	9	DDX58	0.00114786	37.8137
UKB to finngen	rs117462290	G	A	G	A	FALSE	8	DECR1	0.00135761	45.7524
UKB to finngen	rs542474823	G	T	G	T	FALSE	8	DECR1	0.00101163	34.081
UKB to finngen	rs148574320	G	C	G	C	TRUE	8	DEFA1_DEFA1B	0.000929382	30.6758
UKB to finngen	rs4332159	A	G	A	G	FALSE	8	DEFA1_DEFA1B	0.00382404	126.586
UKB to finngen	rs7017864	G	C	G	C	TRUE	8	DEFA1_DEFA1B	0.00101412	33.4754
UKB to finngen	rs183772362	T	C	T	C	FALSE	8	DEFB104A_DEFB104B	0.00946394	314.004
UKB to finngen	rs370953550	A	G	A	G	FALSE	8	DEFB104A_DEFB104B	0.00337123	111.17
UKB to finngen	rs62495147	G	C	G	C	TRUE	8	DEFB104A_DEFB104B	0.00290554	95.769
UKB to finngen	rs117797877	T	C	T	C	FALSE	8	DEFB4A_DEFB4B	0.00256565	85.4397
UKB to finngen	rs190536783	C	A	C	A	FALSE	8	DEFB4A_DEFB4B	0.00196854	65.5159
UKB to finngen	rs78566330	G	A	G	A	FALSE	8	DEFB4A_DEFB4B	0.0016553	55.0736
UKB to finngen	rs146691898	G	A	G	A	FALSE	14	DHRS4L2	0.0420459	1485.76
UKB to finngen	rs1885806	A	G	A	G	FALSE	14	DHRS4L2	0.00634031	215.995
UKB to finngen	rs189126740	A	G	A	G	FALSE	14	DHRS4L2	0.00224381	76.1259
UKB to finngen	rs72692127	C	G	C	G	TRUE	14	DHRS4L2	0.00129035	43.7361
UKB to finngen	rs1159798	C	A	C	A	FALSE	10	DKK1	0.00349083	118.964
UKB to finngen	rs7097068	G	T	G	T	FALSE	10	DKK1	0.00519014	177.177
UKB to finngen	rs10734190	C	T	C	T	FALSE	11	DKK3	0.0199604	694.268
UKB to finngen	rs11022114	A	G	A	G	FALSE	11	DKK3	0.0598871	2171.48
UKB to finngen	rs77203322	C	T	C	T	FALSE	8	DKK4	0.0286298	983.477
UKB to finngen	rs1175814	T	C	T	C	FALSE	19	DKKL1	0.0764939	2777.37
UKB to finngen	rs117883662	G	C	G	C	TRUE	19	DKKL1	0.00124516	41.8035
UKB to finngen	rs143005749	A	G	A	G	FALSE	19	DKKL1	0.00836823	282.963
UKB to finngen	rs150032686	C	T	C	T	FALSE	19	DKKL1	0.0492066	1735.34
UKB to finngen	rs183382087	G	T	G	T	FALSE	19	DKKL1	0.00352669	118.672
UKB to finngen	rs187826563	A	G	A	G	FALSE	19	DKKL1	0.0038746	130.425
UKB to finngen	rs7247379	G	A	G	A	FALSE	19	DKKL1	0.00955937	323.629
UKB to finngen	rs73046787	C	T	C	T	FALSE	19	DKKL1	0.00233659	78.5316
UKB to finngen	rs73066912	A	G	A	G	FALSE	19	DKKL1	0.0280528	967.788
UKB to finngen	rs75580952	A	G	A	G	FALSE	19	DKKL1	0.00106744	35.8307
UKB to finngen	rs559550905	C	A	C	A	FALSE	14	DLK1	0.0016373	55.9038
UKB to finngen	rs72698753	G	T	G	T	FALSE	14	DLK1	0.00197259	67.3746
UKB to finngen	rs8006440	C	T	C	T	FALSE	14	DLK1	0.00211651	72.3004
UKB to finngen	rs8008285	C	T	C	T	FALSE	14	DLK1	0.0459608	1642.19
UKB to finngen	rs2747759	C	T	C	T	FALSE	6	DLL1	0.00234685	79.5573
UKB to finngen	rs78605788	A	G	A	G	FALSE	6	DLL1	0.00108305	36.6685
UKB to finngen	rs9356631	G	A	G	A	FALSE	6	DLL1	0.0118972	407.207
UKB to finngen	rs9459966	A	G	A	G	FALSE	6	DLL1	0.00157408	53.3192
UKB to finngen	rs10021236	C	G	C	G	TRUE	4	DMP1	0.00130382	43.1344
UKB to finngen	rs11635166	T	C	T	C	FALSE	15	DNAJA4	0.00720864	245.791
UKB to finngen	rs7183765	T	C	T	C	FALSE	15	DNAJA4	0.00264658	89.8272
UKB to finngen	rs11085896	C	A	C	A	FALSE	19	DNAJB1	0.00137865	46.2913
UKB to finngen	rs55797991	T	C	T	C	FALSE	4	DNAJB14	0.00116032	39.2573
UKB to finngen	rs117701681	A	G	A	G	FALSE	7	DNAJB6	0.0010268	33.7816
UKB to finngen	rs12668458	C	T	C	T	FALSE	7	DNAJB6	0.018113	606.282
UKB to finngen	rs35176895	C	T	C	T	FALSE	5	DNAJC21	0.005684	193.509
UKB to finngen	rs7527768	G	A	G	A	FALSE	1	DNAJC6	0.00306637	101.624
UKB to finngen	rs11891954	A	G	A	G	FALSE	2	DNER	0.00206389	69.4716
UKB to finngen	rs12052464	G	T	G	T	FALSE	2	DNER	0.00822978	278.74
UKB to finngen	rs17483170	T	C	T	C	FALSE	2	DNER	0.00348662	117.529
UKB to finngen	rs34412673	T	A	T	A	TRUE	2	DNER	0.0348288	1212.15
UKB to finngen	rs35032874	G	T	G	T	FALSE	2	DNER	0.0090641	307.257
UKB to finngen	rs140241011	C	A	C	A	FALSE	9	DNM1	0.00117638	39.8015
UKB to finngen	rs3003572	A	G	A	G	FALSE	9	DNM1	0.00261876	88.7308
UKB to finngen	rs3003599	G	A	G	A	FALSE	9	DNM1	0.0326911	1142.1
UKB to finngen	rs11190375	A	G	A	G	FALSE	10	DNMBP	0.000990225	33.14
UKB to finngen	rs192603052	C	T	C	T	FALSE	10	DNMBP	0.00231502	77.58
UKB to finngen	rs7069556	G	C	G	C	TRUE	10	DNMBP	0.00638702	214.916
UKB to finngen	rs11539909	G	T	G	T	FALSE	2	DNPEP	0.0012306	41.7085
UKB to finngen	rs115897075	C	G	C	G	TRUE	2	DNPEP	0.00388555	132.043
UKB to finngen	rs115810157	A	G	A	G	FALSE	6	DNPH1	0.000942259	31.8623
UKB to finngen	rs183381951	A	G	A	G	FALSE	6	DNPH1	0.00173096	58.5783
UKB to finngen	rs6458326	T	C	T	C	FALSE	6	DNPH1	0.00219747	74.4005
UKB to finngen	rs77321231	T	C	T	C	FALSE	6	DNPH1	0.0395786	1392.19
UKB to finngen	rs67385415	C	T	C	T	FALSE	8	DOK2	0.00190009	64.1377
UKB to finngen	rs112264279	A	G	A	G	FALSE	16	DPEP1	0.0477937	1675.08
UKB to finngen	rs117204628	T	C	T	C	FALSE	16	DPEP1	0.00917054	308.881
UKB to finngen	rs117832232	G	A	G	A	FALSE	16	DPEP1	0.0038676	129.575
UKB to finngen	rs117976521	A	C	A	C	FALSE	16	DPEP1	0.00187137	62.5702
UKB to finngen	rs118003289	A	G	A	G	FALSE	16	DPEP1	0.00147516	49.3033
UKB to finngen	rs180810406	T	C	T	C	FALSE	16	DPEP1	0.00366315	122.7
UKB to finngen	rs181829527	T	C	T	C	FALSE	16	DPEP1	0.00449629	150.732
UKB to finngen	rs877579	C	T	C	T	FALSE	16	DPEP1	0.00265302	88.7749
UKB to finngen	rs145124960	T	C	T	C	FALSE	16	DPEP2	0.00369811	124.461
UKB to finngen	rs73594556	A	G	A	G	FALSE	16	DPEP2	0.00788772	266.586
UKB to finngen	rs17044932	A	G	A	G	FALSE	2	DPP10	0.00843236	286.204
UKB to finngen	rs17355498	T	G	T	G	FALSE	2	DPP10	0.0340706	1187.09
UKB to finngen	rs56754600	A	C	A	C	FALSE	2	DPP10	0.0016315	54.9978
UKB to finngen	rs72963097	T	C	T	C	FALSE	2	DPP10	0.00289038	97.5576
UKB to finngen	rs13015258	G	T	G	T	FALSE	2	DPP4	0.0245736	832.264
UKB to finngen	rs75232675	C	T	C	T	FALSE	2	DPP4	0.00166738	55.1755
UKB to finngen	rs3110849	G	A	G	A	FALSE	7	DPP6	0.00168585	56.6237
UKB to finngen	rs3734960	C	T	C	T	FALSE	7	DPP6	0.0262604	904.285
UKB to finngen	rs4725510	G	A	G	A	FALSE	7	DPP6	0.001439	48.3207
UKB to finngen	rs11145907	G	C	G	C	TRUE	9	DPP7	0.000902721	30.2667
UKB to finngen	rs113962430	A	G	A	G	FALSE	9	DPP7	0.0011826	39.6615
UKB to finngen	rs17244432	A	G	A	G	FALSE	9	DPP7	0.0224497	769.29
UKB to finngen	rs186723263	T	C	T	C	FALSE	9	DPP7	0.012472	423.065
UKB to finngen	rs193260119	C	G	C	G	TRUE	9	DPP7	0.00285369	95.8664
UKB to finngen	rs55888522	A	C	A	C	FALSE	9	DPP7	0.00718552	242.442
UKB to finngen	rs61740585	A	G	A	G	FALSE	9	DPP7	0.00170414	57.1828
UKB to finngen	rs192814714	C	T	C	T	FALSE	1	DPT	0.00109847	37.4858
UKB to finngen	rs61807021	G	T	G	T	FALSE	1	DPT	0.00108056	36.874
UKB to finngen	rs7519490	G	A	G	A	FALSE	1	DPT	0.00315291	107.816
UKB to finngen	rs76893778	T	C	T	C	FALSE	1	DPT	0.00095328	32.5264
UKB to finngen	rs78637095	A	G	A	G	FALSE	1	DPT	0.00977962	336.66
UKB to finngen	rs79145235	A	G	A	G	FALSE	1	DPT	0.00987571	340.001
UKB to finngen	rs72794684	G	A	G	A	FALSE	2	DPY30	0.00162847	55.1956
UKB to finngen	rs6679089	A	G	A	G	FALSE	1	DRAXIN	0.0385728	1341.38
UKB to finngen	rs6703047	G	A	G	A	FALSE	1	DRAXIN	0.00228531	76.5821
UKB to finngen	rs747862	C	T	C	T	FALSE	1	DRAXIN	0.0207552	708.637
UKB to finngen	rs140570854	G	A	G	A	FALSE	18	DSC2	0.0014629	48.7787
UKB to finngen	rs4799305	A	G	A	G	FALSE	18	DSC2	0.0238963	815.105
UKB to finngen	rs62087274	C	A	C	A	FALSE	18	DSC2	0.00528927	177.043
UKB to finngen	rs13046030	T	C	T	C	FALSE	21	DSCAM	0.0014424	48.9277
UKB to finngen	rs412060	A	G	A	G	FALSE	21	DSCAM	0.00972044	332.483
UKB to finngen	rs66901976	A	G	A	G	FALSE	21	DSCAM	0.00503603	171.444
UKB to finngen	rs71318535	G	A	G	A	FALSE	21	DSCAM	0.00364646	123.965
UKB to finngen	rs7283189	A	T	A	T	TRUE	21	DSCAM	0.00133608	45.3163
UKB to finngen	rs78111814	C	T	C	T	FALSE	21	DSCAM	0.0658934	2389.39
UKB to finngen	rs117411022	T	G	T	G	FALSE	18	DSG2	0.00122149	41.1963
UKB to finngen	rs147145691	T	C	T	C	FALSE	18	DSG2	0.00346597	117.157
UKB to finngen	rs2848680	G	A	G	A	FALSE	18	DSG2	0.0237325	818.863
UKB to finngen	rs7234091	T	C	T	C	FALSE	18	DSG3	0.0280399	975.957
UKB to finngen	rs75777320	A	G	A	G	FALSE	18	DSG3	0.000965147	32.6825
UKB to finngen	rs12960081	G	A	G	A	FALSE	18	DSG4	0.00108753	36.4404
UKB to finngen	rs6081238	A	G	A	G	FALSE	20	DTD1	0.0128827	433.09
UKB to finngen	rs6743988	C	T	C	T	FALSE	2	DTNB	0.000904167	30.5043
UKB to finngen	rs2277323	A	G	A	G	FALSE	12	DTX3	0.0044588	150.178
UKB to finngen	rs140414018	C	T	C	T	FALSE	2	DTYMK	0.000922849	31.3504
UKB to finngen	rs28630677	T	C	T	C	FALSE	2	DTYMK	0.00154469	52.5078
UKB to finngen	rs6480771	C	T	C	T	FALSE	10	DUSP13	0.0340685	1191.25
UKB to finngen	rs4745762	A	C	A	C	FALSE	10	DUSP29	0.00880397	293.245
UKB to finngen	rs114508013	A	G	A	G	FALSE	6	DXO	0.0561254	2012.87
UKB to finngen	rs4713505	T	G	T	G	FALSE	6	DXO	0.00389451	132.349
UKB to finngen	rs7739432	C	T	C	T	FALSE	6	DXO	0.00231641	78.5948
UKB to finngen	rs9273057	T	C	T	C	FALSE	6	DXO	0.00449698	152.915
UKB to finngen	rs2022934	A	G	A	G	FALSE	8	EBAG9	0.00222658	74.6096
UKB to finngen	rs111565354	G	T	G	T	FALSE	19	EBI3_IL27	0.00212793	72.2991
UKB to finngen	rs116936965	G	T	G	T	FALSE	19	EBI3_IL27	0.00170514	57.9098
UKB to finngen	rs3810367	G	T	G	T	FALSE	19	EBI3_IL27	0.000786672	26.6923
UKB to finngen	rs694443	G	A	G	A	FALSE	19	EBI3_IL27	0.0415419	1469.48
UKB to finngen	rs147842943	C	T	C	T	FALSE	1	ECE1	0.00258335	85.2642
UKB to finngen	rs2282716	A	G	A	G	FALSE	1	ECE1	0.00113227	37.3165
UKB to finngen	rs112119461	G	A	G	A	FALSE	10	ECHDC3	0.00137913	46.8723
UKB to finngen	rs4255450	G	T	G	T	FALSE	10	ECHDC3	0.00336405	114.561
UKB to finngen	rs61844892	T	C	T	C	FALSE	10	ECHDC3	0.0182156	629.71
UKB to finngen	rs1049951	A	G	A	G	FALSE	10	ECHS1	0.0211896	715.261
UKB to finngen	rs60995209	A	G	A	G	FALSE	10	ECHS1	0.000916108	30.296
UKB to finngen	rs660560	G	A	G	A	FALSE	6	ECI2	0.0340355	1157.81
UKB to finngen	rs853401	A	G	A	G	FALSE	6	ECI2	0.00175912	57.9064
UKB to finngen	rs12039882	G	A	G	A	FALSE	1	ECM1	0.00908982	303.083
UKB to finngen	rs12121923	C	T	C	T	FALSE	1	ECM1	0.0442262	1528.85
UKB to finngen	rs151277197	A	G	A	G	FALSE	1	ECM1	0.00143468	47.47
UKB to finngen	rs61807556	A	G	A	G	FALSE	1	ECM1	0.00169094	55.9633
UKB to finngen	rs114131032	T	C	T	C	FALSE	2	EDAR	0.0563824	2010.93
UKB to finngen	rs11898585	T	C	T	C	FALSE	2	EDAR	0.00114207	38.4804
UKB to finngen	rs260598	G	A	G	A	FALSE	2	EDAR	0.0491811	1740.81
UKB to finngen	rs3827905	A	G	A	G	FALSE	14	EDDM3B	0.0113993	389.452
UKB to finngen	rs10870140	C	T	C	T	FALSE	9	EDF1	0.000875562	29.683
UKB to finngen	rs10073440	G	A	G	A	FALSE	5	EDIL3	0.000839475	27.7604
UKB to finngen	rs2301079	A	G	A	G	FALSE	5	EDIL3	0.00351022	116.39
UKB to finngen	rs5370	T	G	T	G	FALSE	6	EDN1	0.0253759	860.25
UKB to finngen	rs76259907	T	G	T	G	FALSE	6	EDN1	0.000855055	28.2752
UKB to finngen	rs144277683	C	G	C	G	TRUE	1	EFCAB14	0.000927752	31.3816
UKB to finngen	rs3737729	C	T	C	T	FALSE	1	EFCAB14	0.00361134	122.484
UKB to finngen	rs113274794	C	T	C	T	FALSE	1	EFCAB2	0.00174445	58.2492
UKB to finngen	rs12042050	G	A	G	A	FALSE	1	EFCAB2	0.0591728	2096.46
UKB to finngen	rs72775404	G	A	G	A	FALSE	1	EFCAB2	0.00124609	41.5876
UKB to finngen	rs3791679	G	A	G	A	FALSE	2	EFEMP1	0.0179219	615.72
UKB to finngen	rs4233964	C	T	C	T	FALSE	2	EFEMP1	0.00125734	42.4761
UKB to finngen	rs112021857	T	C	T	C	FALSE	2	EFHD1	0.00141634	48.0423
UKB to finngen	rs115735486	G	A	G	A	FALSE	2	EFHD1	0.000838944	28.4406
UKB to finngen	rs146096867	T	C	T	C	FALSE	2	EFHD1	0.0162429	559.265
UKB to finngen	rs4524114	A	C	A	C	FALSE	2	EFHD1	0.00485654	165.303
UKB to finngen	rs143290148	C	G	C	G	TRUE	1	EFNA1	0.00127006	42.7602
UKB to finngen	rs7365544	A	C	A	C	FALSE	1	EFNA1	0.0469748	1657.38
UKB to finngen	rs72704114	A	G	A	G	FALSE	1	EFNA4	0.00130321	43.545
UKB to finngen	rs3796948	A	G	A	G	FALSE	4	EGF	0.0086223	292.142
UKB to finngen	rs193260119	C	G	C	G	TRUE	9	EGFL7	0.00159663	52.621
UKB to finngen	rs74557797	T	G	T	G	FALSE	9	EGFL7	0.0137865	459.987
UKB to finngen	rs7859029	T	A	T	A	TRUE	9	EGFL7	0.000990703	32.6314
UKB to finngen	rs113829379	T	C	T	C	FALSE	5	EGFLAM	0.0014265	48.2758
UKB to finngen	rs116150317	C	T	C	T	FALSE	5	EGFLAM	0.013608	466.211
UKB to finngen	rs138014959	A	G	A	G	FALSE	5	EGFLAM	0.0022989	77.8681
UKB to finngen	rs16903957	C	T	C	T	FALSE	5	EGFLAM	0.00802696	273.458
UKB to finngen	rs35559057	A	T	A	T	TRUE	5	EGFLAM	0.0480864	1707.12
UKB to finngen	rs75602510	A	G	A	G	FALSE	5	EGFLAM	0.00131757	44.5847
UKB to finngen	rs10081281	T	C	T	C	FALSE	7	EGFR	0.0144516	499.851
UKB to finngen	rs11238333	T	C	T	C	FALSE	7	EGFR	0.00157402	53.7398
UKB to finngen	rs7779644	G	A	G	A	FALSE	7	EGFR	0.00179052	61.1449
UKB to finngen	rs2355872	T	A	T	A	TRUE	1	EGLN1	0.00236923	79.9257
UKB to finngen	rs77466488	G	A	G	A	FALSE	1	EGLN1	0.00778952	264.214
UKB to finngen	rs56044100	G	A	G	A	FALSE	2	EHBP1	0.0133075	457.747
UKB to finngen	rs592039	A	G	A	G	FALSE	2	EHD3	0.0153538	515.199
UKB to finngen	rs10187017	C	T	C	T	FALSE	2	EIF2AK2	0.0111524	379.816
UKB to finngen	rs6706147	G	T	G	T	FALSE	2	EIF2AK2	0.000871041	29.3596
UKB to finngen	rs6547787	G	T	G	T	FALSE	2	EIF2AK3	0.00654299	216.419
UKB to finngen	rs138711694	C	T	C	T	FALSE	14	EIF5	0.00215616	71.0044
UKB to finngen	rs17855988	C	G	C	G	TRUE	7	ELN	0.00371782	126.654
UKB to finngen	rs35863927	C	T	C	T	FALSE	1	ELOA	0.00357292	120.233
UKB to finngen	rs10799316	A	G	A	G	FALSE	1	ENAH	0.00573521	190.827
UKB to finngen	rs11168167	T	C	T	C	FALSE	12	ENDOU	0.0357521	1161.79
UKB to finngen	rs11574129	G	A	G	A	FALSE	12	ENDOU	0.00236158	74.1728
UKB to finngen	rs145391079	G	A	G	A	FALSE	12	ENDOU	0.000792714	24.8586
UKB to finngen	rs79633195	C	T	C	T	FALSE	12	ENDOU	0.00120135	37.6885
UKB to finngen	rs11794565	T	C	T	C	FALSE	9	ENG	0.0334416	1179.4
UKB to finngen	rs140537588	A	G	A	G	FALSE	9	ENG	0.00160658	54.8533
UKB to finngen	rs150302453	T	C	T	C	FALSE	9	ENG	0.00129975	44.3635
UKB to finngen	rs55848135	A	G	A	G	FALSE	9	ENG	0.001549	52.8842
UKB to finngen	rs56193077	G	C	G	C	TRUE	1	ENO1	0.00195767	65.8379
UKB to finngen	rs12831467	C	A	C	A	FALSE	12	ENO2	0.00807863	276.585
UKB to finngen	rs2243090	C	T	C	T	FALSE	17	ENO3	0.00361126	119.749
UKB to finngen	rs639194	T	C	T	C	FALSE	4	ENPEP	0.00118414	38.9571
UKB to finngen	rs13267597	G	T	G	T	FALSE	8	ENPP2	0.030231	1062.64
UKB to finngen	rs147210299	A	G	A	G	FALSE	8	ENPP2	0.00143825	49.0976
UKB to finngen	rs71532418	C	G	C	G	TRUE	8	ENPP2	0.000750077	25.5878
UKB to finngen	rs75134351	G	A	G	A	FALSE	8	ENPP2	0.00161201	55.0389
UKB to finngen	rs12194862	C	T	C	T	FALSE	6	ENPP5	0.00662495	225.723
UKB to finngen	rs1530306	A	G	A	G	FALSE	6	ENPP5	0.00241641	81.9839
UKB to finngen	rs17216798	A	G	A	G	FALSE	6	ENPP5	0.000851662	28.8499
UKB to finngen	rs28758862	T	C	T	C	FALSE	6	ENPP5	0.00194143	65.8374
UKB to finngen	rs4530856	C	A	C	A	FALSE	6	ENPP5	0.00521268	177.353
UKB to finngen	rs6906620	C	A	C	A	FALSE	6	ENPP5	0.0449361	1592.47
UKB to finngen	rs6923031	T	C	T	C	FALSE	6	ENPP5	0.0037354	126.902
UKB to finngen	rs144317986	T	A	T	A	TRUE	4	ENPP6	0.000986309	32.6198
UKB to finngen	rs191475487	C	G	C	G	TRUE	4	ENPP6	0.00121256	40.1115
UKB to finngen	rs4458487	A	C	A	C	FALSE	4	ENPP6	0.00365851	121.321
UKB to finngen	rs56076126	T	C	T	C	FALSE	4	ENPP6	0.0012641	41.8188
UKB to finngen	rs73872824	G	C	G	C	TRUE	4	ENPP6	0.00515663	171.258
UKB to finngen	rs78293932	T	C	T	C	FALSE	4	ENPP6	0.042412	1463.36
UKB to finngen	rs13342087	A	G	A	G	FALSE	17	ENPP7	0.0121778	401.803
UKB to finngen	rs141415334	C	T	C	T	FALSE	17	ENPP7	0.00834646	274.326
UKB to finngen	rs144608051	A	G	A	G	FALSE	17	ENPP7	0.00288972	94.4577
UKB to finngen	rs4889906	A	G	A	G	FALSE	17	ENPP7	0.0696078	2438.46
UKB to finngen	rs9897213	G	A	G	A	FALSE	17	ENPP7	0.0197782	657.637
UKB to finngen	rs190018150	A	G	A	G	FALSE	1	ENSA	0.00134757	45.5755
UKB to finngen	rs151282790	C	T	C	T	FALSE	9	ENTPD2	0.0237523	800.585
UKB to finngen	rs2811748	G	A	G	A	FALSE	9	ENTPD2	0.00201159	66.3248
UKB to finngen	rs75788475	T	C	T	C	FALSE	9	ENTPD2	0.00417324	137.896
UKB to finngen	rs112189025	T	A	T	A	TRUE	14	ENTPD5	0.00158989	52.6153
UKB to finngen	rs11623965	C	T	C	T	FALSE	14	ENTPD5	0.00847287	282.344
UKB to finngen	rs28458356	A	G	A	G	FALSE	14	ENTPD5	0.0446152	1542.97
UKB to finngen	rs140496623	T	A	T	A	TRUE	20	ENTPD6	0.00155529	51.4684
UKB to finngen	rs45506395	A	G	A	G	FALSE	20	ENTPD6	0.00333734	110.638
UKB to finngen	rs73101426	C	A	C	A	FALSE	20	ENTPD6	0.0699288	2484.24
UKB to finngen	rs149384840	C	G	C	G	TRUE	9	ENTR1	0.00459894	152.651
UKB to finngen	rs35873563	T	C	T	C	FALSE	9	ENTR1	0.00729479	242.791
UKB to finngen	rs62312545	G	A	G	A	FALSE	4	EPGN	0.00105959	35.8256
UKB to finngen	rs75045569	G	T	G	T	FALSE	7	EPHA1	0.0193174	665.455
UKB to finngen	rs76651111	A	C	A	C	FALSE	7	EPHA1	0.000745853	25.216
UKB to finngen	rs7789906	G	A	G	A	FALSE	7	EPHA1	0.0029359	99.4756
UKB to finngen	rs2064595	A	G	A	G	FALSE	1	EPHA2	0.00105552	34.5088
UKB to finngen	rs924204	G	A	G	A	FALSE	1	EPHA2	0.00855145	281.691
UKB to finngen	rs10932916	A	G	A	G	FALSE	2	EPHA4	0.00971635	325.601
UKB to finngen	rs4085400	G	T	G	T	FALSE	2	EPHA4	0.00111806	37.1442
UKB to finngen	rs314361	G	A	G	A	FALSE	7	EPHB4	0.0118948	410.35
UKB to finngen	rs35061193	T	C	T	C	FALSE	7	EPHB4	0.000878459	29.9712
UKB to finngen	rs6943031	A	G	A	G	FALSE	7	EPHB6	0.00242648	81.176
UKB to finngen	rs7789303	G	A	G	A	FALSE	7	EPHB6	0.0395392	1373.86
UKB to finngen	rs4149252	T	G	T	G	FALSE	8	EPHX2	0.00456065	151.379
UKB to finngen	rs77128003	T	C	T	C	FALSE	8	EPHX2	0.00140568	46.5104
UKB to finngen	rs2075672	G	A	G	A	FALSE	7	EPO	0.00280723	94.7434
UKB to finngen	rs111398158	T	C	T	C	FALSE	8	EPPK1	0.0012841	42.4813
UKB to finngen	rs150809228	T	C	T	C	FALSE	8	EPPK1	0.00186398	61.7009
UKB to finngen	rs188793208	T	C	T	C	FALSE	8	EPPK1	0.00276992	91.7724
UKB to finngen	rs4073594	G	A	G	A	FALSE	8	EPPK1	0.010761	359.41
UKB to finngen	rs62522552	A	G	A	G	FALSE	8	EPPK1	0.0165037	554.431
UKB to finngen	rs73375129	G	A	G	A	FALSE	8	EPPK1	0.0697839	2478.63
UKB to finngen	rs112274918	A	G	A	G	FALSE	17	ERBB2	0.0037656	127.834
UKB to finngen	rs138174833	G	A	G	A	FALSE	17	ERBB2	0.000810339	27.4279
UKB to finngen	rs3764354	T	C	T	C	FALSE	17	ERBB2	0.00999857	341.567
UKB to finngen	rs72823390	T	C	T	C	FALSE	17	ERBB2	0.00133204	45.1096
UKB to finngen	rs11171747	G	T	G	T	FALSE	12	ERBB3	0.00195466	65.6506
UKB to finngen	rs143641272	T	C	T	C	FALSE	12	ERBB3	0.00107138	35.9524
UKB to finngen	rs181000607	G	C	G	C	TRUE	12	ERBB3	0.0190777	651.94
UKB to finngen	rs2030460	A	T	A	T	TRUE	2	ERBB4	0.00797977	272.047
UKB to finngen	rs6735267	T	C	T	C	FALSE	2	ERBB4	0.0188691	650.425
UKB to finngen	rs707274	T	A	T	A	TRUE	2	ERBB4	0.00440287	149.564
UKB to finngen	rs79784038	C	G	C	G	TRUE	3	ERC2	0.00144108	47.646
UKB to finngen	rs149103835	C	T	C	T	FALSE	4	EREG	0.00253102	84.6822
UKB to finngen	rs7814328	C	T	C	T	FALSE	8	ERI1	0.00250729	83.7857
UKB to finngen	rs11210710	T	G	T	G	FALSE	1	ERMAP	0.00409632	135.648
UKB to finngen	rs1971298	T	C	T	C	FALSE	17	ERN1	0.00671418	228.304
UKB to finngen	rs4743381	C	T	C	T	FALSE	9	ERP44	0.00109113	36.5547
UKB to finngen	rs11219769	T	G	T	G	FALSE	11	ESAM	0.00959206	330.141
UKB to finngen	rs113468655	T	C	T	C	FALSE	5	ESM1	0.000954277	32.1392
UKB to finngen	rs1848502	G	C	G	C	TRUE	5	ESM1	0.00771424	261.579
UKB to finngen	rs4242051	C	T	C	T	FALSE	5	ESM1	0.0139227	475.073
UKB to finngen	rs2709865	C	T	C	T	FALSE	7	ESYT2	0.00924094	315.733
UKB to finngen	rs7787029	A	G	A	G	FALSE	7	ESYT2	0.0021205	71.9336
UKB to finngen	rs11808092	A	C	A	C	FALSE	1	EVI5	0.00801464	266.45
UKB to finngen	rs141333555	A	G	A	G	FALSE	1	EXTL1	0.00184415	60.7107
UKB to finngen	rs41284323	A	G	A	G	FALSE	1	EXTL1	0.00653968	216.308
UKB to finngen	rs58286202	A	G	A	G	FALSE	1	EXTL1	0.0440032	1512.5
UKB to finngen	rs10014399	C	G	C	G	TRUE	4	F11	0.00583637	196.596
UKB to finngen	rs550623234	T	C	T	C	FALSE	4	F11	0.00153061	51.3357
UKB to finngen	rs56112616	A	G	A	G	FALSE	4	F11	0.000899676	30.1555
UKB to finngen	rs60315407	C	T	C	T	FALSE	1	F11R	0.00162414	54.7981
UKB to finngen	rs114895951	A	G	A	G	FALSE	5	F12	0.00460334	157.205
UKB to finngen	rs143240564	C	T	C	T	FALSE	5	F12	0.00297868	101.557
UKB to finngen	rs145163130	T	C	T	C	FALSE	5	F12	0.00518241	177.083
UKB to finngen	rs182785697	G	A	G	A	FALSE	5	F12	0.00104537	35.5723
UKB to finngen	rs1966265	A	G	A	G	FALSE	5	F12	0.0434427	1543.82
UKB to finngen	rs5030873	C	T	C	T	FALSE	5	F12	0.071656	2623.81
UKB to finngen	rs72815177	T	C	T	C	FALSE	5	F12	0.0247749	863.568
UKB to finngen	rs139099455	A	T	A	T	TRUE	1	F13B	0.00309006	104.759
UKB to finngen	rs143966682	G	A	G	A	FALSE	1	F13B	0.00227934	77.2107
UKB to finngen	rs149838812	C	T	C	T	FALSE	1	F13B	0.00375979	127.549
UKB to finngen	rs7413610	A	G	A	G	FALSE	1	F13B	0.0463719	1643.44
UKB to finngen	rs79172097	G	T	G	T	FALSE	1	F13B	0.00630175	214.331
UKB to finngen	rs11038982	A	C	A	C	FALSE	11	F2	0.00479091	163.641
UKB to finngen	rs145619451	G	A	G	A	FALSE	11	F2	0.00151219	51.4817
UKB to finngen	rs77977823	C	T	C	T	FALSE	11	F2	0.00308021	105.029
UKB to finngen	rs168753	T	A	T	A	TRUE	5	F2R	0.00660399	224.579
UKB to finngen	rs11586546	G	A	G	A	FALSE	1	F3	0.00233514	78.9065
UKB to finngen	rs12132188	C	T	C	T	FALSE	1	F3	0.000732806	24.7225
UKB to finngen	rs6666213	G	A	G	A	FALSE	1	F3	0.015955	546.597
UKB to finngen	rs841692	T	C	T	C	FALSE	1	F3	0.00404429	136.895
UKB to finngen	rs61966411	C	T	C	T	FALSE	13	F7	0.0421476	1484.81
UKB to finngen	rs7330624	C	G	C	G	TRUE	13	F7	0.00127451	43.0621
UKB to finngen	rs2241883	C	T	C	T	FALSE	2	FABP1	0.0238902	823.507
UKB to finngen	rs77188672	T	C	T	C	FALSE	2	FABP1	0.00140077	47.198
UKB to finngen	rs17009129	T	C	T	C	FALSE	4	FABP2	0.0198657	682.861
UKB to finngen	rs4287989	A	G	A	G	FALSE	4	FABP2	0.00257268	86.8999
UKB to finngen	rs59756989	T	C	T	C	FALSE	1	FABP3	0.00123587	41.9973
UKB to finngen	rs61780805	T	C	T	C	FALSE	1	FABP3	0.00333824	113.679
UKB to finngen	rs2044822	G	T	G	T	FALSE	8	FABP4	0.0036765	125.787
UKB to finngen	rs118019635	A	C	A	C	FALSE	8	FABP5	0.00542928	184.621
UKB to finngen	rs1130435	T	C	T	C	FALSE	5	FABP6	0.00830247	276.618
UKB to finngen	rs10808846	T	G	T	G	FALSE	8	FABP9	0.00165996	55.9589
UKB to finngen	rs28497692	T	G	T	G	FALSE	8	FABP9	0.00371932	125.641
UKB to finngen	rs62514763	G	A	G	A	FALSE	8	FABP9	0.00118206	39.8292
UKB to finngen	rs10898847	A	G	A	G	FALSE	11	FADD	0.00306508	103.583
UKB to finngen	rs2602122	A	C	A	C	FALSE	4	FAM13A	0.00520514	176.823
[truncated: 36,594 more rows]
[truncated: 1 more columns]

## Sheet: Table S2. clinical information
Patient	Age	Sex	WFDC1	TCL1A	TNFAIP8	TNFSF8	WBC(10^9/L)	Neutrophil Count(10^9/L)	Lymphocyte Count(10^9/L)	Monocyte Count(10^9/L)	HB(g/L)	PLT(10^9/L)	LDH(U/L)	ALB(g/L)	Blast Cell Percentage(%)	FAB	European LeukemiaNet Risk Classification	sampling timepoints
AML1	42	male	1.15902	3.90748	1.08342	0.362401	6.85	5.21	1.16	0.48	58	8	342	42.8	69	M5	High risk	No treatment was given when the leukemia was diagnosed
AML2	45	female	1.24359	3.48464	14.0089	0.331028	0.55	0.26	0.24	0.51	61	20	289	42.9	53.5	M2	Low risk	No treatment was given when the leukemia was diagnosed
AML3	64	female	1.45501	3.48464	5.70628	0.317956	1.2	0.4	0.43	0.28	111	83	285	36.6	19	M2	Low risk	No treatment was given when the leukemia was diagnosed
AML4	60	female	1.58186	2.85038	10.3986	0.249982	8.64	0.13	2.26	6.24	70	28	873	36.7	76	M2	High risk	No treatment was given when the leukemia was diagnosed
AML5	57	male	1.87785	3.0618	8.49503	0.317139	70.34	0.12	21.92	47.91	85	45	2315	39.7	96	M4	Low risk	No treatment was given when the leukemia was diagnosed
AML6	63	male	1.15902	7.71304	16.8844	0.239524	1.14	0.37	0.45	0.31	70	33	367	44	27.5	M4	Low risk	No treatment was given when the leukemia was diagnosed
AML7	59	male	0.567044	4.96458	6.54522	0.298348	97.2	43.17	5.99	47.45	52	103	2806	35.3	63	M1	High risk	No treatment was given when the leukemia was diagnosed
AML8	55	male	2.30069	5.81026	5.41699	0.284296	29.04	8.87	5.12	14.76	72	141	333	39.8	20	M2	Low risk	No treatment was given when the leukemia was diagnosed
AML9	60	male	2.68124	9.4044	2.28108	0.190341	5.43	0.28	1.3	3.85	63	71	334	26.4	71	M1	Low risk	No treatment was given when the leukemia was diagnosed
AML10	65	female	2.8081	5.176	4.24826	0.302106	6.56	4.6	1.17	0.74	122	172	174	35.9	50	M2	Low risk	No treatment was given when the leukemia was diagnosed
AML11	58	male	5.38742	6.65594	2.43152	0.319427	1.19	0.4	0.57	0.2	89	48	227	39.7	25	M2	Low risk	No treatment was given when the leukemia was diagnosed
AML12	55	male	5.26057	7.92446	2.35051	0.372368	1.07	0.41	0.61	0.05	43	16	259	42	15	M5	High risk	No treatment was given when the leukemia was diagnosed
HC1	54	male	0.706362	2.79942	0.0672764	0.451788												physical examination
HC2	62	male	0.748646	3.03198	0.0875267	0.402638												physical examination
HC3	48	female	1.06578	1.67467	0.0904196	0.35062												physical examination
HC4	58	female	1.15034	1.68101	0.113563	0.450329												physical examination
HC5	57	male	1.15034	3.60282	0.0933125	0.427401												physical examination
HC6	59	female	0.812072	1.49284	0.0933125	0.456675												physical examination
CR1	59	female	0.609328	8.3473	0.209768	0.352422												one cycle IA (3+7) treatment
CR2	60	female	0.186488	3.48464	0.26184	0.380047												one cycle IA (3+7) treatment
CR3	45	male	0.31334	2.63896	0.250269	0.373021												one cycle IA (3+7) treatment
CR4	52	male	0.73618	4.96458	0.192411	0.421534												one cycle IA (3+7) treatment
Relapse1	63	male	0.10192	8.13588	0.527987	0.27972												No treatment was given when the recurrence was diagnosed
Relapse2	45	female	2.0047	8.77014	1.92237	0.294753												No treatment was given when the recurrence was diagnosed
Relapse3	59	male	2.0047	6.86736	0.90985	0.258805												No treatment was given when the recurrence was diagnosed
Relapse4	61	female	3.69606	8.13588	1.1326	0.182824												No treatment was given when the recurrence was diagnosed

## Sheet: Table S3. MR results
MR	id.exposure	id.outcome	method	nsnp	b	se	pval	lo_ci	up_ci	or	or_lci95	or_uci95	p_fdr
Decode to Finngen	KCNAB2	finngen_R10_C3_AML_EXALLC	Wald ratio	1	-0.0749561	1.39434	0.957128355275163	-2.80786	2.65795	0.927784191966989	0.0603341123252223	14.2669457408093	0.99541596869227
Decode to Finngen	SIGLEC12	finngen_R10_C3_AML_EXALLC	Inverse variance weighted	8	0.21678411851899	0.188930670523871	0.251205261830059	-0.15352	0.587088232745777	1.2420759320006	0.857683614036435	1.79874326104312	0.99983727176039
Decode to Finngen	SIGLEC12	finngen_R10_C3_AML_EXALLC	MR Egger	8	0.397260971247772	0.318270258813314	0.258461591646031	-0.226549	1.02107067852187	1.48774413783758	0.797280485083413	2.77616555413184	0.997610084459343
Decode to Finngen	SIGLEC12	finngen_R10_C3_AML_EXALLC	Weighted median	8	0.235512923753558	0.219657056819088	0.283637105256034	-0.195015	0.666040755118971	1.26555773690783	0.822822391647747	1.94651531327422	0.963063440231722
Decode to Finngen	SIGLEC12	finngen_R10_C3_AML_EXALLC	Weighted mode	8	0.239507911374661	0.217131239529312	0.306474777115446	-0.186069	0.665085140852113	1.27062373696658	0.830216043986217	1.94465608396472	0.990794989612432
Decode to Finngen	SGK3	finngen_R10_C3_AML_EXALLC	Wald ratio	1	-1.24203	4.16648838228847	0.765626910311942	-9.40835	6.92428741779921	0.288797418277377	8.20364382277362e-05	1016.66955081772	0.99241015271035
Decode to Finngen	PLCG2	finngen_R10_C3_AML_EXALLC	Inverse variance weighted	2	0.301273025120078	0.719326330004229	0.675342838780106	-1.10861	1.71115263192837	1.35157830599673	0.330018494653264	5.53533800934488	0.99983727176039
Decode to Finngen	EIF2B1	finngen_R10_C3_AML_EXALLC	Wald ratio	1	-0.234942	2.38551921079959	0.921545854601228	-4.91056	4.44067580477674	0.790616823932835	0.00736836456639702	84.8322523475913	0.99541596869227
Decode to Finngen	APRT	finngen_R10_C3_AML_EXALLC	Inverse variance weighted	4	-0.197626	0.416969014099583	0.635529708583276	-1.01489	0.619633380371791	0.820676821365401	0.362444052366328	1.85824664725272	0.99983727176039
Decode to Finngen	APRT	finngen_R10_C3_AML_EXALLC	MR Egger	4	-1.50584	2.06819316366584	0.542262132940226	-5.5595	2.54781946161879	0.221831068570493	0.00385070996976886	12.7792078264676	0.997610084459343
Decode to Finngen	APRT	finngen_R10_C3_AML_EXALLC	Weighted median	4	-0.241903	0.441808385472414	0.584014889342335	-1.10785	0.624041234049253	0.78513217350863	0.330269055504818	1.86645560522213	0.988614894320742
Decode to Finngen	APRT	finngen_R10_C3_AML_EXALLC	Weighted mode	4	-0.278703	0.476313736834766	0.599564743997471	-1.21228	0.654872089207768	0.756764753811392	0.297518830802491	1.92489628661993	0.990794989612432
Decode to Finngen	ENO2	finngen_R10_C3_AML_EXALLC	Wald ratio	1	1.3107444668008	0.70859825620389	0.064346570064086	-0.0781081	2.69959704896043	3.70893386278971	0.924864429088396	14.8737371293511	0.825841952844227
Decode to Finngen	STAT3	finngen_R10_C3_AML_EXALLC	Wald ratio	1	-0.78682	0.606658014276444	0.194639806661725	-1.97587	0.402229461388709	0.455290206624309	0.138640648698055	1.4951543735161	0.949295899157184
Decode to Finngen	PDGFRA	finngen_R10_C3_AML_EXALLC	Inverse variance weighted	3	1.38396954818165	0.777268245957587	0.0749850323191026	-0.139476	2.90741531025852	3.9907115493856	0.86981371243844	18.3094132026882	0.99983727176039
Decode to Finngen	PDGFRA	finngen_R10_C3_AML_EXALLC	MR Egger	3	0.188887475808976	3.21859954082426	0.962681987765661	-6.11957	6.49734257582453	1.20790502629964	0.00219940672771286	663.376416092516	0.997610084459343
Decode to Finngen	PDGFRA	finngen_R10_C3_AML_EXALLC	Weighted median	3	1.23858712415194	0.820735358732509	0.131268437065505	-0.370054	2.84722842726766	3.45073455941348	0.690696908380838	17.2399338335606	0.915541726312799
Decode to Finngen	PDGFRA	finngen_R10_C3_AML_EXALLC	Weighted mode	3	1.22928432495871	0.850628564404028	0.285285057208871	-0.437948	2.8965163111906	3.41878192365212	0.645359559271047	18.1109424561597	0.990794989612432
Decode to Finngen	STAT6	finngen_R10_C3_AML_EXALLC	Inverse variance weighted	4	0.00220718525920334	0.875738610802977	0.997989037876195	-1.71424	1.71865486243304	1.00220962288569	0.180100456533474	5.57702155528955	0.99983727176039
Decode to Finngen	STAT6	finngen_R10_C3_AML_EXALLC	MR Egger	4	1.14203839954922	2.70960873964631	0.714385156197362	-4.16879	6.45287152925598	3.13314846880328	0.0154708954951042	634.52172698541	0.997610084459343
Decode to Finngen	STAT6	finngen_R10_C3_AML_EXALLC	Weighted median	4	0.780913542099325	0.951951497109103	0.412028505252628	-1.08491	2.64673847643317	2.18346604281234	0.337931727943443	14.1079501150377	0.976519615110977
Decode to Finngen	STAT6	finngen_R10_C3_AML_EXALLC	Weighted mode	4	1.01130899804383	1.13314334701008	0.43789008384337	-1.20965	3.23226995818359	2.74919735466198	0.298301081448493	25.3371059138633	0.990794989612432
Decode to Finngen	ANGPTL3	finngen_R10_C3_AML_EXALLC	Inverse variance weighted	7	-0.165969	0.108951672618772	0.127675940227121	-0.379515	0.04757582885115	0.847072112286219	0.684193348667006	1.04872572177292	0.99983727176039
Decode to Finngen	ANGPTL3	finngen_R10_C3_AML_EXALLC	MR Egger	7	-0.208891	0.145763537527207	0.211277035693525	-0.494587	0.0768059648128437	0.811484032504502	0.609822649694046	1.07983253055646	0.997610084459343
Decode to Finngen	ANGPTL3	finngen_R10_C3_AML_EXALLC	Weighted median	7	-0.200897	0.110888579489153	0.0700329809158455	-0.418238	0.0164450756354899	0.817997057018097	0.658205454204078	1.01658104018507	0.901716117603692
Decode to Finngen	ANGPTL3	finngen_R10_C3_AML_EXALLC	Weighted mode	7	-0.204478	0.113573214161525	0.121884076207812	-0.427081	0.018125741512214	0.815072870367503	0.65241053649795	1.01829100979151	0.990794989612432
Decode to Finngen	MCL1	finngen_R10_C3_AML_EXALLC	Wald ratio	1	0.225603320823382	0.59199818037075	0.703138053848626	-0.934713	1.38591975435005	1.25307849653022	0.39269850958651	3.99850185354606	0.99241015271035
Decode to Finngen	SCARA5	finngen_R10_C3_AML_EXALLC	Inverse variance weighted	5	0.151686350016043	0.580776093539704	0.7939546966124	-0.986635	1.29000749335386	1.16379515484954	0.372829229727911	3.63281377760997	0.99983727176039
Decode to Finngen	SCARA5	finngen_R10_C3_AML_EXALLC	MR Egger	5	1.81051286462198	1.37793144198828	0.280308298418581	-0.890233	4.51125849091901	6.11358206829636	0.41056017895486	91.036314824639	0.997610084459343
Decode to Finngen	SCARA5	finngen_R10_C3_AML_EXALLC	Weighted median	5	-0.133656	0.732529488061337	0.855223697960044	-1.56941	1.30210229138219	0.87489140821962	0.208167277900344	3.67701871253245	0.997007278632302
Decode to Finngen	SCARA5	finngen_R10_C3_AML_EXALLC	Weighted mode	5	1.16264692794476	0.884620831883506	0.259047361876411	-0.57121	2.89650375843644	3.19838798421193	0.564841621790241	18.1107151153782	0.990794989612432
Decode to Finngen	NPDC1	finngen_R10_C3_AML_EXALLC	Wald ratio	1	-0.442111	1.66390868596882	0.790465254553285	-3.70337	2.81914966592428	0.642678063757431	0.0246402897001785	16.7625908080135	0.99241015271035
Decode to Finngen	CLMP	finngen_R10_C3_AML_EXALLC	Inverse variance weighted	2	0.752422133787137	0.434553929272718	0.0833659034248936	-0.0993036	1.60414783516166	2.12213388883304	0.905467795624236	4.97361945272603	0.99983727176039
Decode to Finngen	TMEM190	finngen_R10_C3_AML_EXALLC	Inverse variance weighted	9	-0.166908	0.152999316497723	0.275315224955711	-0.466786	0.13297112807626	0.846277861121184	0.627014136347367	1.14221701985213	0.99983727176039
Decode to Finngen	TMEM190	finngen_R10_C3_AML_EXALLC	MR Egger	9	0.218183749909444	0.421341967335537	0.620535012688594	-0.607647	1.0440140058871	1.24381559762566	0.544631148021118	2.84059633114649	0.997610084459343
Decode to Finngen	TMEM190	finngen_R10_C3_AML_EXALLC	Weighted median	9	-0.227729	0.185530621656531	0.219655053425416	-0.591369	0.135911222378822	0.796340201145842	0.553569032572899	1.14558018719641	0.963063440231722
Decode to Finngen	TMEM190	finngen_R10_C3_AML_EXALLC	Weighted mode	9	-0.178056	0.187162182822094	0.369281059380437	-0.544894	0.188781485661214	0.836895227401565	0.579903092671979	1.20777700705192	0.990794989612432
Decode to Finngen	NUCB1	finngen_R10_C3_AML_EXALLC	Inverse variance weighted	2	0.287982478911853	0.687130492435229	0.675136574154512	-1.05879	1.6347582440849	1.33373393544882	0.346874135664973	5.12821807010101	0.99983727176039
Decode to Finngen	INSL5	finngen_R10_C3_AML_EXALLC	Wald ratio	1	1.73678745644599	1.6306724738676	0.286842276889211	-1.45933	4.93290550522648	5.67906982686169	0.23239178751719	138.78215939961	0.969542200541184
Decode to Finngen	ANTXR1	finngen_R10_C3_AML_EXALLC	Wald ratio	1	-1.72772	1.98622362869198	0.384381035745726	-5.62072	2.16527679324895	0.177688809665396	0.00362203291796236	8.71701439369232	0.970538109042799
Decode to Finngen	RPN1	finngen_R10_C3_AML_EXALLC	Wald ratio	1	-0.512412	0.618296542553192	0.407246825234779	-1.72427	0.699448989361702	0.599048788634469	0.178302549113811	2.01264341395009	0.970538109042799
Decode to Finngen	TMEM106A	finngen_R10_C3_AML_EXALLC	Wald ratio	1	-1.87136	1.59775423728814	0.241501752959785	-5.00295	1.26024237288136	0.153914822196951	0.00671807087865911	3.5262760574874	0.969542200541184
Decode to Finngen	COL6A3	finngen_R10_C3_AML_EXALLC	Inverse variance weighted	2	1.59541378667307	0.947291327715923	0.0921459330731261	-0.261277	3.45210478899628	4.93036877098068	0.770067415283898	31.5667638123602	0.99983727176039
Decode to Finngen	CSF2RB	finngen_R10_C3_AML_EXALLC	Inverse variance weighted	5	-0.165253	0.25608517684942	0.518728448251301	-0.66718	0.336673464870035	0.847678805741452	0.513153412720926	1.40028174789522	0.99983727176039
Decode to Finngen	CSF2RB	finngen_R10_C3_AML_EXALLC	MR Egger	5	0.0683678524059567	0.435578709295827	0.885245912089769	-0.785366	0.922102122625777	1.07075911736008	0.455952602017686	2.51457077410268	0.997610084459343
Decode to Finngen	CSF2RB	finngen_R10_C3_AML_EXALLC	Weighted median	5	-0.0869715	0.28814912290709	0.762783059409078	-0.651744	0.477800760032235	0.916703202175047	0.521136225683711	1.61252417211159	0.988614894320742
Decode to Finngen	CSF2RB	finngen_R10_C3_AML_EXALLC	Weighted mode	5	-0.0311263	0.285275484702691	0.918370031793473	-0.590266	0.528013619491841	0.969353106453284	0.554179697814925	1.69556093212285	0.990794989612432
Decode to Finngen	PTGDS	finngen_R10_C3_AML_EXALLC	Wald ratio	1	1.1380780141844	0.65728085106383	0.0833636495687073	-0.150192	2.4263484822695	3.12076453222868	0.860542345756269	11.3174805558899	0.825841952844227
Decode to Finngen	PARP1	finngen_R10_C3_AML_EXALLC	Wald ratio	1	0.365873121869783	1.69464106844741	0.829065644113813	-2.95562	3.68736961602671	1.44177230167532	0.0520462062988104	39.939652045795	0.99241015271035
Decode to Finngen	GLB1	finngen_R10_C3_AML_EXALLC	Wald ratio	1	3.52230425055928	2.08553691275168	0.0912348310786776	-0.565348	7.60995659955257	33.8623660113666	0.568162335911324	2018.19050544513	0.825841952844227
Decode to Finngen	PCDH9	finngen_R10_C3_AML_EXALLC	Inverse variance weighted	5	-0.456553	0.301891440711849	0.13045562675957	-1.04826	0.135154501516619	0.633463610868133	0.350547189741422	1.14471363068148	0.99983727176039
Decode to Finngen	PCDH9	finngen_R10_C3_AML_EXALLC	MR Egger	5	-0.395451	0.739439311974309	0.629887879862025	-1.84475	1.05385022829335	0.673376397123365	0.158064535843255	2.8686749357395	0.997610084459343
Decode to Finngen	PCDH9	finngen_R10_C3_AML_EXALLC	Weighted median	5	-0.398063	0.339463460802381	0.240946994138424	-1.06341	0.267285697913442	0.671619925673296	0.345276039136458	1.30641363266778	0.963063440231722
Decode to Finngen	PCDH9	finngen_R10_C3_AML_EXALLC	Weighted mode	5	-0.420999	0.329332397674575	0.270265966290749	-1.06649	0.224492153619354	0.656390530804741	0.344214301786367	1.2516868900977	0.990794989612432
Decode to Finngen	PGLYRP3	finngen_R10_C3_AML_EXALLC	Wald ratio	1	-1.25721	1.35861838440111	0.354777385913827	-3.92011	1.40567754874652	0.284445250608099	0.0198389814210957	4.07828904499451	0.970538109042799
Decode to Finngen	SLITRK3	finngen_R10_C3_AML_EXALLC	Inverse variance weighted	3	-0.741964	1.01590832900892	0.465179075070303	-2.73314	1.24921633542179	0.476177788404116	0.0650145417879659	3.4876087708028	0.99983727176039
Decode to Finngen	SLITRK3	finngen_R10_C3_AML_EXALLC	MR Egger	3	-3.76824	7.61866741164698	0.707585557653131	-18.7008	11.1643454679136	0.0230926092412475	7.55670350817061e-09	70568.9459686167	0.997610084459343
Decode to Finngen	SLITRK3	finngen_R10_C3_AML_EXALLC	Weighted median	3	-1.00231	1.04137640168082	0.335805848760154	-3.04341	1.03878819616458	0.36703078517688	0.0476721791094383	2.82579063479157	0.963063440231722
Decode to Finngen	SLITRK3	finngen_R10_C3_AML_EXALLC	Weighted mode	3	-1.36608	1.11421308086248	0.344948776002642	-3.54994	0.817779664385863	0.255105530559015	0.0287264892187883	2.26546415839888	0.990794989612432
Decode to Finngen	MGAT1	finngen_R10_C3_AML_EXALLC	Wald ratio	1	-2.09817	1.82894904458599	0.251299322698628	-5.68291	1.48657133757962	0.122680877156201	0.00340364311296433	4.42190826719987	0.969542200541184
Decode to Finngen	HTN3	finngen_R10_C3_AML_EXALLC	Inverse variance weighted (multiplicative random effects)	3	-0.460122	1.45939384496413	0.752546593061173	-3.32053	2.40028948538189	0.631206349085057	0.0361335173163235	11.0263678909913	0.99983727176039
Decode to Finngen	HTN3	finngen_R10_C3_AML_EXALLC	MR Egger	3	0.189735054838157	3.93993849615555	0.969366058899928	-7.53254	7.91201450730303	1.20892925526535	0.00053537431707717	2729.88430266028	0.997610084459343
Decode to Finngen	HTN3	finngen_R10_C3_AML_EXALLC	Weighted median	3	-0.591524	0.73979882939224	0.423957504025936	-2.04153	0.858481601868661	0.553483075940895	0.129829943817515	2.3595751977185	0.976519615110977
Decode to Finngen	HTN3	finngen_R10_C3_AML_EXALLC	Weighted mode	3	-0.78388	0.857785815308066	0.457267042631803	-2.46514	0.897379945577555	0.45663072677115	0.084996903681646	2.45316725198043	0.990794989612432
Decode to Finngen	APMAP	finngen_R10_C3_AML_EXALLC	Inverse variance weighted	2	-0.540153	0.934942004754003	0.563440161163769	-2.37264	1.29233361674005	0.582659266180994	0.0932343519640347	3.64127398662602	0.99983727176039
Decode to Finngen	PLOD3	finngen_R10_C3_AML_EXALLC	Inverse variance weighted	4	0.113708021455131	0.755115153538003	0.880304133114796	-1.36632	1.59373372238962	1.1204249370778	0.255044387720636	4.92209238887803	0.99983727176039
Decode to Finngen	PLOD3	finngen_R10_C3_AML_EXALLC	MR Egger	4	-0.436126	1.35317872351669	0.777798477878786	-3.08836	2.21610404180168	0.646536091533185	0.0455767958742166	9.17152927574448	0.997610084459343
Decode to Finngen	PLOD3	finngen_R10_C3_AML_EXALLC	Weighted median	4	0.106319914963253	0.831463823408477	0.898251247429741	-1.52335	1.73598900884387	1.11217762186239	0.21798060698874	5.67453719695068	0.997007278632302
Decode to Finngen	PLOD3	finngen_R10_C3_AML_EXALLC	Weighted mode	4	-0.0987933	0.897619032028197	0.919310187941871	-1.85813	1.66053996137887	0.905929906889271	0.155964533931662	5.2621514360182	0.990794989612432
Decode to Finngen	MSMB	finngen_R10_C3_AML_EXALLC	Inverse variance weighted	5	-0.08697	0.318737085966116	0.784962327514164	-0.711695	0.537754705855362	0.91670461227415	0.490811727812778	1.71215824428151	0.99983727176039
Decode to Finngen	MSMB	finngen_R10_C3_AML_EXALLC	MR Egger	5	-0.547722	1.11359860231439	0.65656617581004	-2.73038	1.6349308467407	0.578265360880436	0.0651947930567283	5.1291032905529	0.997610084459343
Decode to Finngen	MSMB	finngen_R10_C3_AML_EXALLC	Weighted median	5	-0.00634808	0.378271783175547	0.986610696538155	-0.747761	0.735064617021635	0.993672028476397	0.47342547380713	2.08561675449397	0.999188508995622
Decode to Finngen	MSMB	finngen_R10_C3_AML_EXALLC	Weighted mode	5	0.0720311330180814	0.419069700055686	0.871874784710054	-0.749345	0.893407745127227	1.07468880184889	0.472675827728898	2.44344210781564	0.990794989612432
Decode to Finngen	APLP2	finngen_R10_C3_AML_EXALLC	Inverse variance weighted	2	-0.321373	1.13424877848227	0.776919321162986	-2.5445	1.90175414976061	0.725152387858519	0.0785122149461069	6.69763279481885	0.99983727176039
Decode to Finngen	HTATIP2	finngen_R10_C3_AML_EXALLC	Inverse variance weighted	8	-0.0468595	0.215979673654685	0.828237702548416	-0.47018	0.376460707293163	0.954221501068731	0.624890019560526	1.45711828417779	0.99983727176039
Decode to Finngen	HTATIP2	finngen_R10_C3_AML_EXALLC	MR Egger	8	-0.324149	0.573284355932574	0.592284356598932	-1.44779	0.799488764019418	0.723142794463697	0.235090222911488	2.22440344268018	0.997610084459343
Decode to Finngen	HTATIP2	finngen_R10_C3_AML_EXALLC	Weighted median	8	-0.0850032	0.235652646591229	0.718313186738751	-0.546882	0.376875956132086	0.918509316521553	0.578751305126799	1.45772347649748	0.988614894320742
Decode to Finngen	HTATIP2	finngen_R10_C3_AML_EXALLC	Weighted mode	8	-0.0879808	0.244236556738257	0.729300695492493	-0.566684	0.390722828560659	0.915778438761937	0.567403564845863	1.47804878372429	0.990794989612432
Decode to Finngen	GNPTG	finngen_R10_C3_AML_EXALLC	Inverse variance weighted	4	-0.296723	0.336263557202998	0.377553966337894	-0.9558	0.362353522810902	0.743249827415108	0.384504563508237	1.43670676080481	0.99983727176039
Decode to Finngen	GNPTG	finngen_R10_C3_AML_EXALLC	MR Egger	4	-0.600065	0.688909744447841	0.475575098383346	-1.95033	0.75019842492693	0.548776143293286	0.142227445585138	2.11742012386478	0.997610084459343
Decode to Finngen	GNPTG	finngen_R10_C3_AML_EXALLC	Weighted median	4	-0.333536	0.34898497586747	0.33920729887908	-1.01755	0.350474200537455	0.71638585599136	0.361480599726672	1.41974063076284	0.963063440231722
Decode to Finngen	GNPTG	finngen_R10_C3_AML_EXALLC	Weighted mode	4	-0.34012	0.373723782209153	0.429876624303633	-1.07262	0.392378301147482	0.711684693415246	0.342111379080507	1.48049767944831	0.990794989612432
Decode to Finngen	SFTPB	finngen_R10_C3_AML_EXALLC	Inverse variance weighted	4	0.180648275868602	0.247571288432361	0.465584677611746	-0.304591	0.665888001196031	1.19799374187441	0.737424588071464	1.94621799813266	0.99983727176039
Decode to Finngen	SFTPB	finngen_R10_C3_AML_EXALLC	MR Egger	4	1.72427326883714	1.01883079096975	0.232643934485447	-0.272635	3.72118161913785	5.60844371749302	0.761370575176906	41.3131817249154	0.997610084459343
Decode to Finngen	SFTPB	finngen_R10_C3_AML_EXALLC	Weighted median	4	0.1903624942724	0.229795894055975	0.407445052037075	-0.260037	0.640762446622111	1.20968802316887	0.771022704234582	1.89792739612113	0.976519615110977
Decode to Finngen	SFTPB	finngen_R10_C3_AML_EXALLC	Weighted mode	4	0.239942060711933	0.229937621773895	0.373399703434312	-0.210736	0.690619799388767	1.27117549718441	0.809988136300991	1.99495161993528	0.990794989612432
Decode to Finngen	GNRH2	finngen_R10_C3_AML_EXALLC	Inverse variance weighted	2	0.891786638415388	0.534915282051451	0.0954836061439926	-0.156647	1.94022059123623	2.43948423634745	0.855005553790171	6.96028617943709	0.99983727176039
Decode to Finngen	ACE	finngen_R10_C3_AML_EXALLC	Inverse variance weighted	10	-0.221988	0.156659520640428	0.156480277940019	-0.529041	0.0850647000082803	0.800925007055717	0.58916993594821	1.08878750898041	0.99983727176039
Decode to Finngen	ACE	finngen_R10_C3_AML_EXALLC	MR Egger	10	-0.173388	0.439990017021906	0.703824026911599	-1.03577	0.688992831671224	0.84081165165817	0.354953659355335	1.99170853696261	0.997610084459343
Decode to Finngen	ACE	finngen_R10_C3_AML_EXALLC	Weighted median	10	-0.207037	0.174430589885227	0.235254743768172	-0.548921	0.134846839883272	0.812989474273034	0.577572633346176	1.14436150038742	0.963063440231722
Decode to Finngen	ACE	finngen_R10_C3_AML_EXALLC	Weighted mode	10	-0.192065	0.178622753712223	0.310239545217025	-0.542166	0.158035431147555	0.825253088190666	0.581487523248337	1.17120769120506	0.990794989612432
Decode to Finngen	SYK	finngen_R10_C3_AML_EXALLC	Wald ratio	1	-0.0369505	1.21545311268716	0.975747560890321	-2.41924	2.34533758865248	0.963723826727144	0.0889893469966414	10.4367954766166	0.99541596869227
Decode to Finngen	SERPINB1	finngen_R10_C3_AML_EXALLC	Wald ratio	1	-1.64162	1.16033712121212	0.157134422980895	-3.91588	0.632644595959596	0.193666792391655	0.0199230700606184	1.88258267230669	0.874243181169079
Decode to Finngen	PROK2	finngen_R10_C3_AML_EXALLC	Inverse variance weighted	5	-0.0183319	0.295823749850455	0.950587584333806	-0.598146	0.561482672039152	0.98183512912853	0.549829841686658	1.75327009867939	0.99983727176039
Decode to Finngen	PROK2	finngen_R10_C3_AML_EXALLC	MR Egger	5	-0.4175	0.456105130864264	0.427502014038395	-1.31147	0.476466506830307	0.658691788480824	0.269424896094014	1.61037409126686	0.997610084459343
Decode to Finngen	PROK2	finngen_R10_C3_AML_EXALLC	Weighted median	5	-0.0968804	0.213296212929658	0.649680799960635	-0.514941	0.321180227308619	0.90766460167559	0.597535891588949	1.37875404763409	0.988614894320742
Decode to Finngen	PROK2	finngen_R10_C3_AML_EXALLC	Weighted mode	5	-0.139388	0.215515582256397	0.553025754195166	-0.561798	0.283022918484758	0.869890773655406	0.570183	1.32713557740512	0.990794989612432
Decode to Finngen	CSGALNACT2	finngen_R10_C3_AML_EXALLC	Wald ratio	1	-1.31872	0.862119337979094	0.126109514496576	-3.00847	0.371034390243902	0.267477584559845	0.0493669841813683	1.44923291200297	0.825841952844227
Decode to Finngen	SERPINH1	finngen_R10_C3_AML_EXALLC	Inverse variance weighted	2	0.305573982377388	0.683983137939898	0.655050808996871	-1.03503	1.64618093273959	1.3574039053674	0.355214670020064	5.18713194531804	0.99983727176039
Decode to Finngen	KLRB1	finngen_R10_C3_AML_EXALLC	Inverse variance weighted	2	-0.790713	2.8267607590352	0.779689238018893	-6.33116	4.74973816638309	0.453521354956603	0.00177996067247945	115.554024637613	0.99983727176039
Decode to Finngen	HABP4	finngen_R10_C3_AML_EXALLC	Inverse variance weighted	2	-0.337139	0.816982263742437	0.679853275246507	-1.93842	1.26414659345769	0.713809867959614	0.143930622972833	3.54007032744308	0.99983727176039
Decode to Finngen	PILRA	finngen_R10_C3_AML_EXALLC	Inverse variance weighted	7	0.00865151206589291	0.243265508429482	0.971629956548842	-0.468149	0.485451908587678	1.00868904455592	0.626160291183041	1.62490915334923	0.99983727176039
Decode to Finngen	PILRA	finngen_R10_C3_AML_EXALLC	MR Egger	7	0.224433956440041	0.760956694862195	0.779896180459957	-1.26704	1.71590907836994	1.25161404757095	0.281663786584296	5.56172926265799	0.997610084459343
Decode to Finngen	PILRA	finngen_R10_C3_AML_EXALLC	Weighted median	7	0.181028308181567	0.295160533681615	0.539663764463274	-0.397486	0.759542954197532	1.19844910472787	0.672007123657482	2.13729915362489	0.988614894320742
Decode to Finngen	PILRA	finngen_R10_C3_AML_EXALLC	Weighted mode	7	0.216582068119317	0.300096665369349	0.497622729127998	-0.371607	0.804771532243241	1.24182499541388	0.689624938888839	2.23618554415891	0.990794989612432
Decode to Finngen	SMPD1	finngen_R10_C3_AML_EXALLC	Inverse variance weighted	5	0.0158350292094226	0.309340844236674	0.959174451525332	-0.590473	0.622143083913303	1.01596106767993	0.554065135803006	1.86291615253035	0.99983727176039
Decode to Finngen	SMPD1	finngen_R10_C3_AML_EXALLC	MR Egger	5	0.722644362513503	0.56522166415579	0.291007196610021	-0.38519	1.83047882425885	2.05987306611764	0.680321295355524	6.23687230942775	0.997610084459343
Decode to Finngen	SMPD1	finngen_R10_C3_AML_EXALLC	Weighted median	5	0.0419503301166143	0.290935022617242	0.885349326638602	-0.528282	0.612182974446409	1.04284267959006	0.589616876889342	1.84445340186333	0.997007278632302
Decode to Finngen	SMPD1	finngen_R10_C3_AML_EXALLC	Weighted mode	5	0.276372392752957	0.303585366083965	0.414128465033312	-0.318655	0.871399710277529	1.31833871240988	0.72712641933455	2.3902541764734	0.990794989612432
Decode to Finngen	B4GALT6	finngen_R10_C3_AML_EXALLC	Inverse variance weighted	3	0.247903694724038	0.249857843584421	0.321110235479542	-0.241818	0.737625068149504	1.28133652678401	0.785199323062414	2.09096371666179	0.99983727176039
Decode to Finngen	B4GALT6	finngen_R10_C3_AML_EXALLC	MR Egger	3	0.239396948649488	0.316949841958431	0.588174490854621	-0.381825	0.860618638888013	1.27048275291619	0.68261467668611	2.36462308911024	0.997610084459343
Decode to Finngen	B4GALT6	finngen_R10_C3_AML_EXALLC	Weighted median	3	0.120927003657068	0.257675854836932	0.638855978042975	-0.384118	0.625971679137454	1.12854252988305	0.681051281918104	1.8700621753003	0.988614894320742
Decode to Finngen	B4GALT6	finngen_R10_C3_AML_EXALLC	Weighted mode	3	0.101620740641183	0.292322238503886	0.76129270882511	-0.471331	0.6745723281088	1.10696356581414	0.624171039239397	1.96319319386104	0.990794989612432
Decode to Finngen	HHIP	finngen_R10_C3_AML_EXALLC	Inverse variance weighted	2	0.597889305891032	0.639781471992102	0.350035140202348	-0.656082	1.85186099099555	1.81827692091518	0.518880133460956	6.37166610924325	0.99983727176039
Decode to Finngen	A4GNT	finngen_R10_C3_AML_EXALLC	Wald ratio	1	4.3478955453149	1.35366359447005	0.00131838754593229	1.69471490015361	7.00107619047619	77.3155844562541	5.44509334862067	1097.81397986986	0.733023475538351
Decode to Finngen	EBI3	finngen_R10_C3_AML_EXALLC	Inverse variance weighted	8	0.0894245686150124	0.164516219236955	0.586743737473581	-0.233027	0.411876358319444	1.09354484259917	0.792132010534541	1.50964776940182	0.99983727176039
Decode to Finngen	EBI3	finngen_R10_C3_AML_EXALLC	MR Egger	8	0.0923442308525764	0.304715631331411	0.772083886071816	-0.504898	0.689586868262141	1.09674228964252	0.60356689075089	1.99289203619813	0.997610084459343
Decode to Finngen	EBI3	finngen_R10_C3_AML_EXALLC	Weighted median	8	0.0543244783066524	0.200374141051548	0.786302419894797	-0.338409	0.447057794767686	1.05582713958146	0.712903766049752	1.56370467062307	0.993249233043074
Decode to Finngen	EBI3	finngen_R10_C3_AML_EXALLC	Weighted mode	8	0.0727729805013033	0.208908218763463	0.737819504536574	-0.336687	0.48223308927769	1.0754863528258	0.714132236738348	1.6196872730426	0.990794989612432
Decode to Finngen	OSMR	finngen_R10_C3_AML_EXALLC	Wald ratio	1	0.155249352890423	0.8205823986195	0.849940687372472	-1.45309	1.76359085418464	1.16794915629642	0.233846082204966	5.83334652790074	0.993317552227483
Decode to Finngen	STX8	finngen_R10_C3_AML_EXALLC	Wald ratio	1	-2.25443	1.62779735682819	0.166064618398141	-5.44492	0.936048164464023	0.104932850241081	0.00431819635509513	2.54988475610313	0.896426483780255
Decode to Finngen	NTM	finngen_R10_C3_AML_EXALLC	Inverse variance weighted	6	-0.155641	0.20982595697421	0.458230791080444	-0.5669	0.255617692167848	0.855866234206781	0.567281254152713	1.2912589751434	0.99983727176039
Decode to Finngen	NTM	finngen_R10_C3_AML_EXALLC	MR Egger	6	-0.291646	0.443051293687634	0.546325659269961	-1.16003	0.576734300524447	0.747032763201737	0.313477788740693	1.78021527948969	0.997610084459343
Decode to Finngen	NTM	finngen_R10_C3_AML_EXALLC	Weighted median	6	-0.226505	0.222146497061308	0.307907696914156	-0.661913	0.208901645769031	0.797314966260803	0.515863737642132	1.23232378831108	0.963063440231722
Decode to Finngen	NTM	finngen_R10_C3_AML_EXALLC	Weighted mode	6	-0.212351	0.231758802536887	0.40156366480681	-0.666598	0.241896460489673	0.808680968599788	0.513452351546264	1.27366231161679	0.990794989612432
Decode to Finngen	GALNT13	finngen_R10_C3_AML_EXALLC	Wald ratio	1	1.77380392156863	2.03001568627451	0.382233562356284	-2.20503	5.75263466666667	5.89322815611242	0.11024756803594	315.019539375912	0.970538109042799
Decode to Finngen	PLA2R1	finngen_R10_C3_AML_EXALLC	Inverse variance weighted	12	0.218951291874954	0.15619333117997	0.160975972480702	-0.0871876	0.525090220987695	1.24477064476669	0.916505109011036	1.69061137012628	0.99983727176039
Decode to Finngen	PLA2R1	finngen_R10_C3_AML_EXALLC	MR Egger	12	-0.0253844	0.73109202927922	0.972985316698743	-1.45832	1.40755595291163	0.974935051084291	0.232625642547615	4.0859569195523	0.997610084459343
Decode to Finngen	PLA2R1	finngen_R10_C3_AML_EXALLC	Weighted median	12	0.368796889103558	0.215394014134731	0.0868604519951541	-0.0533754	0.79096915680763	1.44599387673363	0.948024077729781	2.2055328980232	0.901716117603692
Decode to Finngen	PLA2R1	finngen_R10_C3_AML_EXALLC	Weighted mode	12	0.321698822720258	0.216864066767493	0.166041734256328	-0.103355	0.746752393584545	1.37946924859091	0.90180700236993	2.11013598564559	0.990794989612432
Decode to Finngen	CYB5D2	finngen_R10_C3_AML_EXALLC	Inverse variance weighted	2	0.0923009810277201	0.401819380502927	0.818318958895303	-0.695265	0.879866966813456	1.09669485675632	0.498942208404649	2.41057899807973	0.99983727176039
Decode to Finngen	CD58	finngen_R10_C3_AML_EXALLC	Inverse variance weighted	3	0.221798313555117	0.375905555862975	0.555165617340571	-0.514977	0.958573203046547	1.24831958333452	0.59751459067414	2.60797276996758	0.99983727176039
Decode to Finngen	CD58	finngen_R10_C3_AML_EXALLC	MR Egger	3	-0.454016	0.647446730406903	0.610669751668706	-1.72301	0.814979245168942	0.63507235199623	0.178527623180081	2.25912878402687	0.997610084459343
Decode to Finngen	CD58	finngen_R10_C3_AML_EXALLC	Weighted median	3	0.112733660323893	0.363405416902137	0.756397780598964	-0.599541	0.825008277452081	1.11933377025025	0.549063622173122	2.28189965356617	0.988614894320742
Decode to Finngen	CD58	finngen_R10_C3_AML_EXALLC	Weighted mode	3	0.110750417197089	0.374541935403535	0.795337466813069	-0.623352	0.844852610588017	1.1171160591009	0.536144386604373	2.32763472057387	0.990794989612432
Decode to Finngen	PLD3	finngen_R10_C3_AML_EXALLC	Wald ratio	1	3.22018463810931	2.14272525849335	0.132878934750286	-0.979557	7.41992614475628	25.0327417527736	0.375477447861982	1668.9102454201	0.825841952844227
Decode to Finngen	SPINK7	finngen_R10_C3_AML_EXALLC	Wald ratio	1	0.358897881996974	0.768593040847201	0.640532522027921	-1.14754	1.86534024205749	1.43175058659546	0.317415233288605	6.45813284062708	0.99241015271035
Decode to Finngen	UCMA	finngen_R10_C3_AML_EXALLC	Inverse variance weighted	6	0.291931890311666	0.422602831133065	0.48969442638245	-0.53637	1.12023343933247	1.33901181485605	0.584867672197689	3.06556974432681	0.99983727176039
Decode to Finngen	UCMA	finngen_R10_C3_AML_EXALLC	MR Egger	6	-0.0316856	0.810764218363957	0.970698416746259	-1.62078	1.55741222279678	0.968811084633836	0.197743703571056	4.74652239620929	0.997610084459343
Decode to Finngen	UCMA	finngen_R10_C3_AML_EXALLC	Weighted median	6	0.0977088269423494	0.466247062629335	0.834007598641604	-0.816135	1.01155306969585	1.10264167881291	0.442137032880938	2.74986843769488	0.997007278632302
Decode to Finngen	UCMA	finngen_R10_C3_AML_EXALLC	Weighted mode	6	-0.50476	0.535269874377798	0.388978829775706	-1.55389	0.544369415631114	0.603650712943892	0.211424251849435	1.72352121409974	0.990794989612432
Decode to Finngen	PDXK	finngen_R10_C3_AML_EXALLC	Inverse variance weighted	5	-0.802744	0.611533335945469	0.189292710166131	-2.00135	0.395861224781799	0.448097644576929	0.135152777919927	1.48566313001982	0.99983727176039
Decode to Finngen	PDXK	finngen_R10_C3_AML_EXALLC	MR Egger	5	-0.0737341	3.16872313608494	0.982896643190013	-6.28443	6.13696324212261	0.92891865620082	0.00186511707822169	462.646490085579	0.997610084459343
Decode to Finngen	PDXK	finngen_R10_C3_AML_EXALLC	Weighted median	5	-0.801063	0.660333063588637	0.225084002277726	-2.09532	0.493189658394789	0.448851515562763	0.12303136564518	1.6375310634527	0.963063440231722
Decode to Finngen	PDXK	finngen_R10_C3_AML_EXALLC	Weighted mode	5	-0.776042	0.731273618713503	0.348415192417522	-2.20934	0.657254007715469	0.460223846533321	0.109773230978371	1.92948669753247	0.990794989612432
Decode to Finngen	REG4	finngen_R10_C3_AML_EXALLC	Inverse variance weighted	6	-0.440879	0.551220673213157	0.423813379059021	-1.52127	0.63951356964742	0.643470594070411	0.218433978205544	1.89555859777322	0.99983727176039
Decode to Finngen	REG4	finngen_R10_C3_AML_EXALLC	MR Egger	6	-0.346529	2.64521098066737	0.902097908935151	-5.53114	4.83808453754204	0.707138322892845	0.00396146050754756	126.22733629453	0.997610084459343
Decode to Finngen	REG4	finngen_R10_C3_AML_EXALLC	Weighted median	6	-0.444622	0.645808510433789	0.491155044340527	-1.71041	0.821163036858718	0.641066781877799	0.180792317425633	2.27314204872784	0.976519615110977
Decode to Finngen	REG4	finngen_R10_C3_AML_EXALLC	Weighted mode	6	-0.314173	0.66627137735211	0.65711484804578	-1.62006	0.991719195734428	0.730392875585817	0.197885914550777	2.69586521060664	0.990794989612432
Decode to Finngen	HSPB1	finngen_R10_C3_AML_EXALLC	Inverse variance weighted	6	0.249425774005169	0.277679567450052	0.369052085542392	-0.294826	0.793677726207272	1.28328830756932	0.74466101453718	2.21151483452865	0.99983727176039
Decode to Finngen	HSPB1	finngen_R10_C3_AML_EXALLC	MR Egger	6	0.693226731390257	0.738413147830788	0.400983028927304	-0.754063	2.1405165011386	2.00015910798912	0.470451203022764	8.50382873200618	0.997610084459343
Decode to Finngen	HSPB1	finngen_R10_C3_AML_EXALLC	Weighted median	6	0.422179031925827	0.309505195855606	0.172553385911283	-0.184451	1.02880921580281	1.52528157433793	0.831560559018113	2.79773235488928	0.921740519031733
Decode to Finngen	HSPB1	finngen_R10_C3_AML_EXALLC	Weighted mode	6	0.506755080188479	0.323504389929609	0.17802179948931	-0.127314	1.14082368445051	1.65989621642567	0.880457584670775	3.12934489664769	0.990794989612432
Decode to Finngen	CHI3L1	finngen_R10_C3_AML_EXALLC	Inverse variance weighted	15	0.0826033106133962	0.169917425876857	0.626869355276751	-0.250435	0.415641465332037	1.08611087442383	0.77846219976254	1.51534246865363	0.99983727176039
Decode to Finngen	CHI3L1	finngen_R10_C3_AML_EXALLC	MR Egger	15	0.315179780431819	0.413121833665405	0.45913086234723	-0.494539	1.12489857441601	1.37050567891303	0.609851976002894	3.07990445196811	0.997610084459343
Decode to Finngen	CHI3L1	finngen_R10_C3_AML_EXALLC	Weighted median	15	-0.0040653	0.185454046314353	0.982511143907568	-0.367555	0.359424632309327	0.99594295367275	0.692425083639423	1.43250496033002	0.999188508995622
Decode to Finngen	CHI3L1	finngen_R10_C3_AML_EXALLC	Weighted mode	15	0.0797351443989154	0.164400945057667	0.635174500526832	-0.242491	0.401960996711943	1.08300019101962	0.784671038775533	1.49475303125602	0.990794989612432
Decode to Finngen	SVEP1	finngen_R10_C3_AML_EXALLC	Inverse variance weighted	6	0.317908174512003	0.220237782787915	0.148886146332509	-0.113758	0.749574228776318	1.37425006425082	0.892474015754869	2.11609885078392	0.99983727176039
Decode to Finngen	SVEP1	finngen_R10_C3_AML_EXALLC	MR Egger	6	0.324290950228692	0.352610938331672	0.409780454629974	-0.366826	1.01540838935877	1.38304964719732	0.692929865636536	2.76049052216197	0.997610084459343
Decode to Finngen	SVEP1	finngen_R10_C3_AML_EXALLC	Weighted median	6	0.286189654660383	0.250080579538474	0.252462032572907	-0.203968	0.776347590555792	1.3313449270803	0.815488237056804	2.17351916841811	0.963063440231722
Decode to Finngen	SVEP1	finngen_R10_C3_AML_EXALLC	Weighted mode	6	0.278406731476935	0.244106199756599	0.305738959765059	-0.200041	0.756854882999868	1.32102338974951	0.818696841914835	2.13156165618484	0.990794989612432
Decode to Finngen	SPATA20	finngen_R10_C3_AML_EXALLC	Inverse variance weighted	4	0.151287907814149	0.291029344026879	0.603176980804607	-0.41913	0.721705422106831	1.16333154211306	0.657618958066918	2.05793987578053	0.99983727176039
Decode to Finngen	SPATA20	finngen_R10_C3_AML_EXALLC	MR Egger	4	0.609564795091439	0.857790791108682	0.551010606306913	-1.07171	2.29083474566446	1.83963060826964	0.342424132939795	9.8831841839767	0.997610084459343
Decode to Finngen	SPATA20	finngen_R10_C3_AML_EXALLC	Weighted median	4	0.177431841622979	0.292496246195942	0.544108187929582	-0.395861	0.750724484167024	1.19414666403011	0.673100384370097	2.11853430532313	0.988614894320742
Decode to Finngen	SPATA20	finngen_R10_C3_AML_EXALLC	Weighted mode	4	0.206342720924167	0.295150706016218	0.534810762365063	-0.372153	0.784838104715955	1.22917439560042	0.689249011761372	2.19205202911884	0.990794989612432
Decode to Finngen	TRIO	finngen_R10_C3_AML_EXALLC	Wald ratio	1	-3.34132	2.12019589977221	0.115037494463698	-7.49691	0.814262779043279	0.0353901698764604	0.000554798735867346	2.25751077447334	0.825841952844227
Decode to Finngen	MTRF1L	finngen_R10_C3_AML_EXALLC	Wald ratio	1	-0.12268	0.584002068252327	0.833614879190859	-1.26732	1.02196411582213	0.884546727095943	0.281584135939578	2.77864699232927	0.99241015271035
Decode to Finngen	COL1A1	finngen_R10_C3_AML_EXALLC	Inverse variance weighted	4	-0.367803	0.378661656090503	0.331387673487322	-1.10998	0.374374233373511	0.692253810408675	0.329565730779703	1.45408121436528	0.99983727176039
Decode to Finngen	COL1A1	finngen_R10_C3_AML_EXALLC	MR Egger	4	0.166883575930543	1.78162337029193	0.933910546322593	-3.3251	3.65886538170273	1.18161668867647	0.0359689853521545	38.8172750854399	0.997610084459343
Decode to Finngen	COL1A1	finngen_R10_C3_AML_EXALLC	Weighted median	4	-0.338322	0.426939281947294	0.428106147669939	-1.17512	0.498478681135734	0.71296545390988	0.308780903389919	1.64621494687134	0.976519615110977
Decode to Finngen	COL1A1	finngen_R10_C3_AML_EXALLC	Weighted mode	4	-0.207043	0.494246058966103	0.703469225943876	-1.17577	0.761679346336297	0.812984748423271	0.308582760308718	2.14187014370996	0.990794989612432
Decode to Finngen	ANGPTL1	finngen_R10_C3_AML_EXALLC	Inverse variance weighted (multiplicative random effects)	4	0.109758448159553	0.433283831797676	0.800022747194828	-0.739478	0.958994758482998	1.11600846399978	0.47736309979707	2.60907240682954	0.99983727176039
Decode to Finngen	ANGPTL1	finngen_R10_C3_AML_EXALLC	MR Egger	4	0.629117151389791	1.14158020559425	0.636912097999814	-1.60838	2.86661435435452	1.87595366488382	0.200211684118264	17.5774064750001	0.997610084459343
Decode to Finngen	ANGPTL1	finngen_R10_C3_AML_EXALLC	Weighted median	4	0.127463910563731	0.256866658150033	0.619734979326547	-0.375995	0.630922560537795	1.13594387192743	0.68660594498494	1.87934358796992	0.988614894320742
Decode to Finngen	ANGPTL1	finngen_R10_C3_AML_EXALLC	Weighted mode	4	0.123122937763167	0.268610014083042	0.677851814020305	-0.403353	0.649598565365929	1.13102345789487	0.668076433997277	1.91477201890598	0.990794989612432
Decode to Finngen	KIAA1549L	finngen_R10_C3_AML_EXALLC	Inverse variance weighted	7	-0.427997	0.332366422432492	0.197840988875218	-1.07944	0.223440950415351	0.651813215396141	0.339787306744498	1.2503718041608	0.99983727176039
Decode to Finngen	KIAA1549L	finngen_R10_C3_AML_EXALLC	MR Egger	7	0.520513891673357	0.580581529032355	0.411048709846962	-0.617426	1.65845368857677	1.68289225183932	0.539330941288383	5.25118459648406	0.997610084459343
Decode to Finngen	KIAA1549L	finngen_R10_C3_AML_EXALLC	Weighted median	7	-0.339522	0.276384172920768	0.219280422419629	-0.881235	0.202190561324361	0.71211033292633	0.414270806705325	1.22408124843119	0.963063440231722
Decode to Finngen	KIAA1549L	finngen_R10_C3_AML_EXALLC	Weighted mode	7	-0.317859	0.278619232363752	0.297419198662689	-0.863952	0.228235093924635	0.727705677625439	0.421492920797909	1.25638065817528	0.990794989612432
Decode to Finngen	KLK13	finngen_R10_C3_AML_EXALLC	Inverse variance weighted	4	-0.12544	0.212757949261031	0.55546558859761	-0.542446	0.291565631090447	0.88210873394137	0.581324865210315	1.33852147923199	0.99983727176039
Decode to Finngen	KLK13	finngen_R10_C3_AML_EXALLC	MR Egger	4	0.177759991984855	0.678997455216405	0.817973709680082	-1.15308	1.50859500420901	1.19453858799152	0.315664600390413	4.52037522242267	0.997610084459343
Decode to Finngen	KLK13	finngen_R10_C3_AML_EXALLC	Weighted median	4	-0.107046	0.219159729954705	0.625238636545591	-0.536599	0.322506822670546	0.898484118899339	0.584733366885958	1.38058431009935	0.988614894320742
Decode to Finngen	KLK13	finngen_R10_C3_AML_EXALLC	Weighted mode	4	-0.105247	0.214036434530697	0.656645616871399	-0.524758	0.314264805032189	0.900102523947953	0.591698527243577	1.3692522734368	0.990794989612432
Decode to Finngen	KRT5	finngen_R10_C3_AML_EXALLC	Inverse variance weighted	2	0.717132173497028	0.683921337513671	0.29438093250339	-0.623354	2.05761799502382	2.04854989283343	0.536143383030987	7.82730291233552	0.99983727176039
Decode to Finngen	SVEP1	finngen_R10_C3_AML_EXALLC	Inverse variance weighted	7	0.312490743220571	0.214692541773829	0.14552348292521	-0.108307	0.733288125097275	1.36682528871502	0.897352391306978	2.08191496224786	0.99983727176039
Decode to Finngen	SVEP1	finngen_R10_C3_AML_EXALLC	MR Egger	7	0.300227264430071	0.35308990930395	0.433984132287322	-0.391829	0.992283486665812	1.35016561733073	0.675819697759567	2.6973868921924	0.997610084459343
Decode to Finngen	SVEP1	finngen_R10_C3_AML_EXALLC	Weighted median	7	0.289740079847306	0.249005230830903	0.24459007023367	-0.19831	0.777790332275876	1.33608016872832	0.820115436361486	2.17665725838412	0.963063440231722
Decode to Finngen	SVEP1	finngen_R10_C3_AML_EXALLC	Weighted mode	7	0.26556785880401	0.230406069032186	0.292915258331466	-0.186028	0.717163754107094	1.30417135072771	0.830250317343369	2.04861458831035	0.990794989612432
Decode to Finngen	CLEC12A	finngen_R10_C3_AML_EXALLC	Inverse variance weighted (multiplicative random effects)	7	0.12435224619236	0.309818379375179	0.688146680140049	-0.482892	0.73159626976771	1.13241468951645	0.616996592746457	2.07839564125374	0.99983727176039
Decode to Finngen	CLEC12A	finngen_R10_C3_AML_EXALLC	MR Egger	7	0.415942861688237	0.701411406604476	0.57897917811204	-0.958823	1.79070921863301	1.51579925618567	0.383343626368815	5.99370180435051	0.997610084459343
Decode to Finngen	CLEC12A	finngen_R10_C3_AML_EXALLC	Weighted median	7	-0.124239	0.26387718256134	0.637769562420777	-0.641438	0.392960726716355	0.883169134779657	0.526534812532695	1.48136021030711	0.988614894320742
Decode to Finngen	CLEC12A	finngen_R10_C3_AML_EXALLC	Weighted mode	7	-0.256588	0.260728854641233	0.363062351788394	-0.767616	0.254440830992317	0.773687120572609	0.464118078687098	1.2897402364356	0.990794989612432
Decode to Finngen	COL6A3	finngen_R10_C3_AML_EXALLC	Inverse variance weighted	2	0.0702392535503652	1.19081960600559	0.952964885575859	-2.26377	2.40424568132133	1.07276481334322	0.103958117820017	11.0700767662968	0.99983727176039
Decode to Finngen	NAGPA	finngen_R10_C3_AML_EXALLC	Inverse variance weighted	6	-0.15837	0.329100551528164	0.630359963963465	-0.803407	0.486667228439355	0.853534041836558	0.447800734959713	1.62688513818405	0.99983727176039
Decode to Finngen	NAGPA	finngen_R10_C3_AML_EXALLC	MR Egger	6	-0.129607	0.602635059225765	0.840235106204532	-1.31077	1.05155753218342	0.878440428699873	0.269611862650839	2.86210546964601	0.997610084459343
Decode to Finngen	NAGPA	finngen_R10_C3_AML_EXALLC	Weighted median	6	-0.192065	0.263941746989619	0.46680999970377	-0.709391	0.325260910764041	0.825253296808722	0.491943829133559	1.38439180158669	0.976519615110977
Decode to Finngen	NAGPA	finngen_R10_C3_AML_EXALLC	Weighted mode	6	-0.190945	0.28050783330964	0.526293560235889	-0.74074	0.35885076453751	0.826178366459383	0.476761009459963	1.43168312773449	0.990794989612432
Decode to Finngen	TBCE	finngen_R10_C3_AML_EXALLC	Inverse variance weighted	2	-0.46048	0.81808070510984	0.573517820354384	-2.06392	1.14295838083488	0.630980827520665	0.12695558435318	3.13603223306097	0.99983727176039
Decode to Finngen	TXNDC5	finngen_R10_C3_AML_EXALLC	Inverse variance weighted	6	-0.17548	0.239491682396071	0.463730461448375	-0.644884	0.293923838130335	0.8390542960888	0.524723639016338	1.34168171478768	0.99983727176039
Decode to Finngen	TXNDC5	finngen_R10_C3_AML_EXALLC	MR Egger	6	-0.198709	0.349466807515755	0.600026693802475	-0.883664	0.48624607618909	0.819788526462907	0.413266006725687	1.6262001161066	0.997610084459343
Decode to Finngen	TXNDC5	finngen_R10_C3_AML_EXALLC	Weighted median	6	-0.246822	0.234544648014144	0.292640116823766	-0.70653	0.212885021126926	0.78127936691969	0.493353166621758	1.23724238632973	0.963063440231722
Decode to Finngen	TXNDC5	finngen_R10_C3_AML_EXALLC	Weighted mode	6	-0.238877	0.258116579911621	0.397196692571934	-0.744785	0.267031768180093	0.787511954211317	0.474836271914427	1.30608193751781	0.990794989612432
Decode to Finngen	DNAJB9	finngen_R10_C3_AML_EXALLC	Wald ratio	1	1.09373773416592	2.58161909009813	0.671811250747657	-3.96624	6.15371115075825	2.98541192057351	0.0189446126182141	470.460099402264	0.99241015271035
Decode to Finngen	FGFBP3	finngen_R10_C3_AML_EXALLC	Inverse variance weighted	3	0.197117871265498	0.437482335117617	0.652297094192406	-0.660348	1.05458324809603	1.21788758619682	0.516671756980569	2.87077850215856	0.99983727176039
Decode to Finngen	FGFBP3	finngen_R10_C3_AML_EXALLC	MR Egger	3	-0.0143794	0.99014293407005	0.990755327208011	-1.95506	1.92630078131823	0.985723519922097	0.141556050993772	6.86407151729852	0.997610084459343
Decode to Finngen	FGFBP3	finngen_R10_C3_AML_EXALLC	Weighted median	3	0.181766880939953	0.348593193612699	0.602067393194469	-0.501476	0.865009540420844	1.19933457354025	0.605636214944143	2.37502874464276	0.988614894320742
Decode to Finngen	FGFBP3	finngen_R10_C3_AML_EXALLC	Weighted mode	3	0.0823079522607966	0.370475338967955	0.844806514270165	-0.643824	0.808439616637989	1.08579012987485	0.525280059415716	2.24440312363086	0.990794989612432
Decode to Finngen	PCOLCE	finngen_R10_C3_AML_EXALLC	Inverse variance weighted	2	-0.135937	0.634052575245932	0.830240447194493	-1.37868	1.10680648950048	0.872898009143698	0.251910955409527	3.02468359555201	0.99983727176039
Decode to Finngen	ASL	finngen_R10_C3_AML_EXALLC	Inverse variance weighted	2	1.0600418445671	0.684729818254318	0.12159413948328	-0.282029	2.40211228834556	2.88649177073949	0.754252113209019	11.0464851163604	0.99983727176039
Decode to Finngen	UROS	finngen_R10_C3_AML_EXALLC	Inverse variance weighted	4	0.931981102820846	0.48316975717317	0.0537445735258128	-0.0150316	1.87899382688026	2.53953527786593	0.985080789635908	6.54691421797926	0.99983727176039
Decode to Finngen	UROS	finngen_R10_C3_AML_EXALLC	MR Egger	4	0.767769781927814	0.791276148049064	0.434254868309703	-0.783131	2.31867103210398	2.15495487126442	0.456972772677801	10.1621601435333	0.997610084459343
Decode to Finngen	UROS	finngen_R10_C3_AML_EXALLC	Weighted median	4	0.82088737463352	0.511909033721962	0.108806538766415	-0.182454	1.82422908072856	2.27251551569221	0.833222695122163	6.19801500762609	0.901716117603692
Decode to Finngen	UROS	finngen_R10_C3_AML_EXALLC	Weighted mode	4	0.814145497206946	0.516010242872093	0.212723658012328	-0.197235	1.82552557323625	2.25724602498962	0.82099802197312	6.20605589899738	0.990794989612432
Decode to Finngen	QDPR	finngen_R10_C3_AML_EXALLC	Inverse variance weighted	4	-0.163383	0.25857841043726	0.527485261527716	-0.670196	0.343431059667781	0.849266175948055	0.511608134520617	1.40977632868417	0.99983727176039
Decode to Finngen	QDPR	finngen_R10_C3_AML_EXALLC	MR Egger	4	0.396943110454832	0.530508311647193	0.532341571606975	-0.642853	1.43673940128333	1.48727131745575	0.525790107856266	4.20695623343916	0.997610084459343
Decode to Finngen	QDPR	finngen_R10_C3_AML_EXALLC	Weighted median	4	-0.127887	0.262055496669919	0.625538827979067	-0.641516	0.385741616578127	0.879952670134014	0.526493691009441	1.47070461602568	0.988614894320742
Decode to Finngen	QDPR	finngen_R10_C3_AML_EXALLC	Weighted mode	4	-0.129818	0.273180036993347	0.667093038874131	-0.665251	0.405615075683623	0.878255437273879	0.51414463126172	1.50022496823174	0.990794989612432
Decode to Finngen	ALDH1A1	finngen_R10_C3_AML_EXALLC	Wald ratio	1	-0.779938	1.03987439613527	0.453235958553944	-2.81809	1.25821565217391	0.458434358060596	0.0597197805673145	3.5191365181515	0.989713665091089
Decode to Finngen	SELPLG	finngen_R10_C3_AML_EXALLC	Wald ratio	1	-0.269781	0.379574317133735	0.477241321455735	-1.01375	0.474184533522526	0.763546594974197	0.362856881013409	1.60670345032025	0.989713665091089
Decode to Finngen	GSTT2B	finngen_R10_C3_AML_EXALLC	Inverse variance weighted	2	-1.83195	1.65791606633275	0.26917263413515	-5.08146	1.4175681483453	0.160101491708692	0.00621081698766777	4.12707180041601	0.99983727176039
Decode to Finngen	ATF6	finngen_R10_C3_AML_EXALLC	Wald ratio	1	0.455012170385396	1.84555578093306	0.805260533460392	-3.16228	4.0723015010142	1.57619256578824	0.0423292407846442	58.691886705121	0.99241015271035
Decode to Finngen	COL11A2	finngen_R10_C3_AML_EXALLC	Inverse variance weighted	4	-0.1472	0.383264151066128	0.70092757471306	-0.898397	0.603997995218553	0.863121559545312	0.407221719318129	1.82941820441051	0.99983727176039
Decode to Finngen	COL11A2	finngen_R10_C3_AML_EXALLC	MR Egger	4	-0.140775	0.991651301049294	0.900121050842118	-2.08441	1.80286170954936	0.868684882327005	0.124380310047701	6.06698459341421	0.997610084459343
Decode to Finngen	COL11A2	finngen_R10_C3_AML_EXALLC	Weighted median	4	-0.0939282	0.430298502624027	0.827206141828336	-0.937313	0.749456848868245	0.910348108073738	0.391678753550999	2.11585047787262	0.997007278632302
Decode to Finngen	COL11A2	finngen_R10_C3_AML_EXALLC	Weighted mode	4	-0.0885261	0.466506397308673	0.861607857918176	-1.00288	0.825826411890758	0.91527919707574	0.36682196208875	2.28376731815454	0.990794989612432
Decode to Finngen	CYB5A	finngen_R10_C3_AML_EXALLC	Wald ratio	1	-0.587991	1.06968441814596	0.582534392035235	-2.68457	1.50859033530572	0.55544197863453	0.0682503590703806	4.52035411727719	0.99241015271035
Decode to Finngen	NT5C2	finngen_R10_C3_AML_EXALLC	Inverse variance weighted	2	-0.126089	0.765807890711881	0.869220872999085	-1.62707	1.37489	0.881536467599147	0.196504023145684	3.95465971264644	0.99983727176039
Decode to Finngen	TNR	finngen_R10_C3_AML_EXALLC	Wald ratio	1	0.690614448669202	0.691774904942966	0.318123003262851	-0.665264	2.04649326235741	1.99494094553717	0.514137589745115	7.74070882106429	0.970538109042799
Decode to Finngen	CREB3L4	finngen_R10_C3_AML_EXALLC	Inverse variance weighted	4	0.196437124283574	0.390598177930429	0.615025039666542	-0.569135	0.962009553027215	1.21705879502874	0.566014657506277	2.61695009292296	0.99983727176039
Decode to Finngen	CREB3L4	finngen_R10_C3_AML_EXALLC	MR Egger	4	-0.915553	1.4471	0.591631110293734	-3.75188	1.92076959833061	0.400295204115727	0.0234736776434559	6.82620988802422	0.997610084459343
Decode to Finngen	CREB3L4	finngen_R10_C3_AML_EXALLC	Weighted median	4	0.241171317033849	0.392074675320734	0.538478266137031	-0.527295	1.00963768066249	1.27273905851252	0.590199273982742	2.74460641086912	0.988614894320742
Decode to Finngen	CREB3L4	finngen_R10_C3_AML_EXALLC	Weighted mode	4	0.444336254178552	0.449342189276046	0.395634521323038	-0.436374	1.3250469451596	1.55945477065335	0.646375653784891	3.76236197553756	0.990794989612432
Decode to Finngen	PCBD1	finngen_R10_C3_AML_EXALLC	Inverse variance weighted	6	-0.18788	0.566788930019413	0.740280876086017	-1.29879	0.923026305687646	0.828714149325315	0.272862765684491	2.51689577201633	0.99983727176039
Decode to Finngen	PCBD1	finngen_R10_C3_AML_EXALLC	MR Egger	6	-1.36907	1.43377204701101	0.393714701863096	-4.17926	1.44112278304367	0.25434327980962	0.015309776905424	4.22543740408105	0.997610084459343
Decode to Finngen	PCBD1	finngen_R10_C3_AML_EXALLC	Weighted median	6	-0.648184	0.688101516172402	0.346198540825108	-1.99686	0.700495274283027	0.522994831479259	0.135760541540033	2.01475	0.963063440231722
Decode to Finngen	PCBD1	finngen_R10_C3_AML_EXALLC	Weighted mode	6	-0.816765	0.813878344274292	0.361661904049149	-2.41197	0.778436536714085	0.441858750022126	0.0896388398156574	2.17806427852732	0.990794989612432
Decode to Finngen	ARHGAP25	finngen_R10_C3_AML_EXALLC	Wald ratio	1	-0.101309	0.601434331797235	0.866233013091815	-1.28012	1.07750253456221	0.903653981436561	0.278003925167687	2.93733449149538	0.994860082797938
Decode to Finngen	TALDO1	finngen_R10_C3_AML_EXALLC	Inverse variance weighted	3	1.94343026369961	1.23620904974579	0.115929984441241	-0.479539	4.36640000120136	6.98266230913825	0.619068423396091	78.7595863087076	0.99983727176039
Decode to Finngen	TALDO1	finngen_R10_C3_AML_EXALLC	MR Egger	3	4.57925210593085	5.00972041721968	0.52855996995909	-5.2398	14.3983041236814	97.4414910352925	0.00530131746072138	1791034.8221042	0.997610084459343
Decode to Finngen	TALDO1	finngen_R10_C3_AML_EXALLC	Weighted median	3	1.12613	1.30936335248622	0.389756814023815	-1.44022	3.69248120890498	3.08369649484392	0.236874898215891	40.144329956169	0.974274750956121
Decode to Finngen	TALDO1	finngen_R10_C3_AML_EXALLC	Weighted mode	3	1.08929768086302	1.46669475905123	0.53505488865298	-1.78542	3.96401940860342	2.97218591632514	0.167725922264579	52.6685976856132	0.990794989612432
Decode to Finngen	NHEJ1	finngen_R10_C3_AML_EXALLC	Inverse variance weighted	3	1.15217813437948	1.38788380739158	0.40644323071027	-1.56807	3.87243039686697	3.16507937534457	0.208446236791756	48.0590468142613	0.99983727176039
Decode to Finngen	NHEJ1	finngen_R10_C3_AML_EXALLC	MR Egger	3	8.25725909807396	17.2322198834119	0.715526630380617	-25.5179	42.0324100695614	3855.51202455581	8.27409245813015e-12	1796568390638190000	0.997610084459343
Decode to Finngen	NHEJ1	finngen_R10_C3_AML_EXALLC	Weighted median	3	1.20227383464218	1.42810486310728	0.399862608428912	-1.59681	4.00135936633245	3.32767490916079	0.202541252517289	54.6724193883072	0.976519615110977
Decode to Finngen	NHEJ1	finngen_R10_C3_AML_EXALLC	Weighted mode	3	1.15985112857897	1.62417682012209	0.549250388240849	-2.02354	4.34323769601827	3.18945842156339	0.132187297869764	76.9562975173611	0.990794989612432
Decode to Finngen	RRM1	finngen_R10_C3_AML_EXALLC	Wald ratio	1	2.44598181818182	1.66279090909091	0.141288451056114	-0.813088	5.70505	11.5418760614349	0.443486302091429	300.381099459666	0.844692245023648
Decode to Finngen	ADH5	finngen_R10_C3_AML_EXALLC	Inverse variance weighted	3	0.979467179343196	0.636912073912115	0.1240883874296	-0.26888	2.22781484421094	2.6630369427541	0.764234587286184	9.27956661011139	0.99983727176039
Decode to Finngen	ADH5	finngen_R10_C3_AML_EXALLC	MR Egger	3	0.427855586162155	1.30697091287034	0.798593355636019	-2.13381	2.98951857538803	1.53396453926489	0.118385692635187	19.8761113386666	0.997610084459343
Decode to Finngen	ADH5	finngen_R10_C3_AML_EXALLC	Weighted median	3	1.00860656188629	0.660093137216497	0.126518462849663	-0.285176	2.30238911083062	2.74177785420516	0.751881921187959	9.99804037039828	0.901716117603692
Decode to Finngen	ADH5	finngen_R10_C3_AML_EXALLC	Weighted mode	3	0.969806706029972	0.696422939172435	0.298370729088337	-0.395182	2.33479566680795	2.63743460987389	0.673557269051147	10.3273494934734	0.990794989612432
Decode to Finngen	ADH7	finngen_R10_C3_AML_EXALLC	Inverse variance weighted	4	0.427271754816106	0.29378290723889	0.145841198497435	-0.148543	1.00308625300433	1.53306922406511	0.861963163170849	2.72668409300658	0.99983727176039
Decode to Finngen	ADH7	finngen_R10_C3_AML_EXALLC	MR Egger	4	0.279995522750207	0.419654009138707	0.573316577634841	-0.542526	1.10251738066207	1.32312388836802	0.581277893065863	3.01173818040203	0.997610084459343
Decode to Finngen	ADH7	finngen_R10_C3_AML_EXALLC	Weighted median	4	0.362702609248197	0.305722280512375	0.235472511531233	-0.236513	0.961918279052452	1.43720838319907	0.789375572550727	2.61671124438672	0.963063440231722
Decode to Finngen	ADH7	finngen_R10_C3_AML_EXALLC	Weighted mode	4	0.359738202809624	0.302352015461915	0.319704443889819	-0.232872	0.952348153114977	1.43295422206104	0.792255175719115	2.59178843566249	0.990794989612432
Decode to Finngen	SYK	finngen_R10_C3_AML_EXALLC	Wald ratio	1	-0.0538228	1.10703488372093	0.961222991755686	-2.22361	2.11596553156146	0.94759996793885	0.108217605566241	8.29759348803988	0.99541596869227
Decode to Finngen	ATF6B	finngen_R10_C3_AML_EXALLC	Wald ratio	1	1.85979362447024	2.20436705362079	0.398844892181957	-2.46077	6.18035304956698	6.42241120613673	0.0853695498736412	483.162506558398	0.970538109042799
Decode to Finngen	WFDC2	finngen_R10_C3_AML_EXALLC	Wald ratio	1	-0.439145	1.31316231343284	0.738064460122601	-3.01294	2.13465354477612	0.644587572263106	0.0491468401747621	8.45411702641686	0.99241015271035
Decode to Finngen	CA8	finngen_R10_C3_AML_EXALLC	Inverse variance weighted	6	0.0262646112629598	0.198767425868878	0.894875612731067	-0.36332	0.415848765965961	1.02661256578296	0.69536419892598	1.51565663267007	0.99983727176039
Decode to Finngen	CA8	finngen_R10_C3_AML_EXALLC	MR Egger	6	0.0687888785011956	0.443765825012893	0.884319592188965	-0.800992	0.938569895526466	1.0712100298065	0.448883388614799	2.55632299403874	0.997610084459343
Decode to Finngen	CA8	finngen_R10_C3_AML_EXALLC	Weighted median	6	0.0711209348263647	0.223070150498856	0.749857199891621	-0.366097	0.508338429804123	1.0737110670785	0.693435839707238	1.66252649423713	0.988614894320742
Decode to Finngen	CA8	finngen_R10_C3_AML_EXALLC	Weighted mode	6	0.0729164064431884	0.212983053066819	0.746003692356617	-0.34453	0.490363190454153	1.07564061653139	0.708553027742283	1.63290916929488	0.990794989612432
Decode to Finngen	FAH	finngen_R10_C3_AML_EXALLC	Inverse variance weighted	5	0.0537517512712285	0.198643819582502	0.786703599302802	-0.33559	0.443093637652932	1.05522261196507	0.714916064769068	1.55751816985965	0.99983727176039
Decode to Finngen	FAH	finngen_R10_C3_AML_EXALLC	MR Egger	5	0.0970508365321614	0.247133764391559	0.720776873689446	-0.387331	0.581433014739617	1.10191638980515	0.67886612101924	1.78859968486601	0.997610084459343
Decode to Finngen	FAH	finngen_R10_C3_AML_EXALLC	Weighted median	5	0.0702958507660728	0.189818025742515	0.711134499035677	-0.301747	0.442339181221403	1.07282553056296	0.739524786341909	1.5563435334209	0.988614894320742
Decode to Finngen	FAH	finngen_R10_C3_AML_EXALLC	Weighted mode	5	0.068212253302911	0.198993651917524	0.749015709009184	-0.321815	0.458239811061257	1.07059252116329	0.724832051218185	1.58128816798935	0.990794989612432
Decode to Finngen	PDLIM1	finngen_R10_C3_AML_EXALLC	Wald ratio	1	0.621962063732929	1.33759484066768	0.641941916460038	-1.99972	3.24364795144158	1.86257895763286	0.135372664758784	25.6270376268234	0.99241015271035
Decode to Finngen	RECQL	finngen_R10_C3_AML_EXALLC	Inverse variance weighted	7	0.131077248798451	0.315639467259779	0.67794044025246	-0.487576	0.749730604627618	1.14005584585477	0.614113136117822	2.11642978341741	0.99983727176039
Decode to Finngen	RECQL	finngen_R10_C3_AML_EXALLC	MR Egger	7	0.687290648022862	0.60025211543527	0.304040190136948	-0.489203	1.86378479427599	1.98832116703943	0.613114546572882	6.44809536063923	0.997610084459343
Decode to Finngen	RECQL	finngen_R10_C3_AML_EXALLC	Weighted median	7	0.332053418526744	0.345005169093949	0.335818960131936	-0.344157	1.00826354995088	1.39382730272493	0.708817838447962	2.74083755295343	0.963063440231722
Decode to Finngen	RECQL	finngen_R10_C3_AML_EXALLC	Weighted mode	7	0.650530494936584	0.37088659911105	0.129971748380762	-0.0764072	1.37746822919424	1.9165572833126	0.926438847399623	3.96485081614257	0.990794989612432
Decode to Finngen	PYGL	finngen_R10_C3_AML_EXALLC	Inverse variance weighted	2	0.0427866824861328	0.724000914560738	0.952874407587933	-1.37626	1.46182847502518	1.04371522836443	0.25252245335225	4.31384007029369	0.99983727176039
Decode to Finngen	ALDH3A1	finngen_R10_C3_AML_EXALLC	Wald ratio	1	-0.0218751	0.75317679558011	0.976829634769468	-1.4981	1.45435138121547	0.978362387590476	0.223554139925816	4.28170537020414	0.99541596869227
Decode to Finngen	DYNLL2	finngen_R10_C3_AML_EXALLC	Wald ratio	1	-1.51476	1.7630452079566	0.390246630160307	-4.97032	1.94081273056058	0.219861851624099	0.00694089545541338	6.96440885907255	0.970538109042799
Decode to Finngen	APOL1	finngen_R10_C3_AML_EXALLC	Inverse variance weighted	4	0.190874826012597	0.266755187959393	0.474273537438855	-0.331965	0.713714994413008	1.21030794352776	0.717512189682737	2.04156157794908	0.99983727176039
Decode to Finngen	APOL1	finngen_R10_C3_AML_EXALLC	MR Egger	4	0.168422704372504	0.48568188240029	0.761847663670475	-0.783514	1.12035919387707	1.18343674882338	0.45679809766414	3.06595527789473	0.997610084459343
Decode to Finngen	APOL1	finngen_R10_C3_AML_EXALLC	Weighted median	4	0.206404511941455	0.275136633570153	0.453140804210562	-0.332863	0.745672313738956	1.22925034988337	0.716868190610527	2.10785810066631	0.976519615110977
Decode to Finngen	APOL1	finngen_R10_C3_AML_EXALLC	Weighted mode	4	0.203291357322528	0.264961104343902	0.498787698832219	-0.316032	0.722615121836575	1.22542945408444	0.729035823781227	2.0598128349154	0.990794989612432
Decode to Finngen	CD59	finngen_R10_C3_AML_EXALLC	Inverse variance weighted	3	0.255608337409874	0.466916649477382	0.584077235816368	-0.659548	1.17076497038554	1.29124689578471	0.517084851267626	3.22445831044217	0.99983727176039
Decode to Finngen	CD59	finngen_R10_C3_AML_EXALLC	MR Egger	3	-0.175099	1.16026241774684	0.904645183197325	-2.44921	2.09901534960344	0.8393739277195	0.0863614979592631	8.15813304752539	0.997610084459343
Decode to Finngen	CD59	finngen_R10_C3_AML_EXALLC	Weighted median	3	0.180520771863979	0.481503442119926	0.70772691301892	-0.763226	1.12426751841903	1.19784100261245	0.466160177819676	3.07796147292234	0.988614894320742
Decode to Finngen	CD59	finngen_R10_C3_AML_EXALLC	Weighted mode	3	0.177466612610719	0.496558247269089	0.754987522596103	-0.795788	1.15072077725813	1.19418818641101	0.451225731208507	3.16047008388497	0.990794989612432
Decode to Finngen	FABP1	finngen_R10_C3_AML_EXALLC	Wald ratio	1	0.389421917808219	0.829664840182648	0.63880335181134	-1.23672	2.01556500456621	1.47612722432855	0.290334617146033	7.50496652387795	0.99241015271035
Decode to Finngen	HMBS	finngen_R10_C3_AML_EXALLC	Wald ratio	1	0.379703592814371	1.72127245508982	0.825408022783885	-2.99399	3.75339760479042	1.46185122200427	0.0500871686150937	42.6657975358459	0.99241015271035
Decode to Finngen	FOXO3	finngen_R10_C3_AML_EXALLC	Wald ratio	1	-0.461831	1.72992113564669	0.78949484780923	-3.85248	2.9288141955836	0.63012867760639	0.0212270990574788	18.7054363512797	0.99241015271035
Decode to Finngen	LIMA1	finngen_R10_C3_AML_EXALLC	Wald ratio	1	-0.178929	1.5564487394958	0.908476794220787	-3.22957	2.87171011764706	0.836164920720074	0.0395745540729396	17.6672053803606	0.99541596869227
Decode to Finngen	MUSK	finngen_R10_C3_AML_EXALLC	Wald ratio	1	-1.7348	1.40056422018349	0.215477165999248	-4.47991	1.01030464831804	0.176435268031547	0.0113344661365823	2.74643758517153	0.966168667413972
Decode to Finngen	FKBP1B	finngen_R10_C3_AML_EXALLC	Inverse variance weighted	2	-0.0795818	0.590225552278828	0.892744037503269	-1.23642	1.0772602928858	0.923502483998673	0.290420945560367	2.93662303283992	0.99983727176039
Decode to Finngen	DNAJB6	finngen_R10_C3_AML_EXALLC	Wald ratio	1	1.31273725490196	1.81367254901961	0.469188169160351	-2.24206	4.86753545098039	3.7163323514211	0.106239325598859	130.00013006829	0.989713665091089
Decode to Finngen	DAPP1	finngen_R10_C3_AML_EXALLC	Wald ratio	1	2.77022486211286	1.83044548154434	0.130174108871996	-0.817448	6.35789800593975	15.962222905444	0.441556947116793	577.032162548418	0.825841952844227
Decode to Finngen	HSF1	finngen_R10_C3_AML_EXALLC	Wald ratio	1	-0.377632	1.43707668231612	0.79272163882421	-3.1943	2.43903805946792	0.685482548837234	0.0409951080515956	11.4620096663485	0.99241015271035
Decode to Finngen	TAGLN2	finngen_R10_C3_AML_EXALLC	Wald ratio	1	-0.700177	0.976821771611526	0.473502998438551	-2.61475	1.21439351120598	0.49649733595909	0.0731862414868405	3.36825063845911	0.989713665091089
Decode to Finngen	DTX3L	finngen_R10_C3_AML_EXALLC	Wald ratio	1	0.403542721047931	0.604924084548973	0.504710515198107	-0.782108	1.58919392676392	1.49711918931343	0.457440487512402	4.89979774024646	0.989713665091089
Decode to Finngen	CHST9	finngen_R10_C3_AML_EXALLC	Inverse variance weighted	4	0.190342802794789	0.558690529550685	0.733333563189677	-0.904691	1.28537624071413	1.20966420285878	0.404667055513583	3.61602819834402	0.99983727176039
Decode to Finngen	CHST9	finngen_R10_C3_AML_EXALLC	MR Egger	4	0.95175752265623	1.34710130310034	0.553082049827652	-1.68856	3.5920760767329	2.59025809844614	0.184785232917879	36.3093787886587	0.997610084459343
Decode to Finngen	CHST9	finngen_R10_C3_AML_EXALLC	Weighted median	4	0.215104993860421	0.374933554142904	0.566160694469378	-0.519765	0.949974759980513	1.23999208168719	0.594660412144594	2.58564439677727	0.988614894320742
Decode to Finngen	CHST9	finngen_R10_C3_AML_EXALLC	Weighted mode	4	0.269188260580336	0.390408118493317	0.540051743296964	-0.496012	1.03438817282724	1.30890153241494	0.608954545696241	2.81338440392032	0.990794989612432
Decode to Finngen	SMAP1	finngen_R10_C3_AML_EXALLC	Inverse variance weighted (multiplicative random effects)	4	-0.100993	0.483488451290813	0.834538918444486	-1.04863	0.846644439447614	0.903939428160229	0.350417390891311	2.33180918248456	0.99983727176039
Decode to Finngen	SMAP1	finngen_R10_C3_AML_EXALLC	MR Egger	4	-2.484	1.53694400430415	0.247432923658429	-5.49641	0.528406826378836	0.0834086363136425	0.00410145426044205	1.6962277694526	0.997610084459343
Decode to Finngen	SMAP1	finngen_R10_C3_AML_EXALLC	Weighted median	4	-0.305589	0.295520224744471	0.301102385027111	-0.884809	0.273630374851307	0.736689140860884	0.412793047956595	1.31472875560495	0.963063440231722
Decode to Finngen	SMAP1	finngen_R10_C3_AML_EXALLC	Weighted mode	4	-0.349318	0.311554824908477	0.343853919222041	-0.959965	0.261329522502211	0.705168897233453	0.382906137691085	1.29865553115426	0.990794989612432
Decode to Finngen	EVL	finngen_R10_C3_AML_EXALLC	Inverse variance weighted	3	0.662998969645104	0.84550843518554	0.432956589163434	-0.994198	2.32019550260876	1.94060342717257	0.370020243263115	10.1776638714224	0.99983727176039
Decode to Finngen	EVL	finngen_R10_C3_AML_EXALLC	MR Egger	3	-1.56946	3.76868488076564	0.74878709759503	-8.95608	5.8171632138228	0.208157733512156	0.000128950555370589	336.017490552045	0.997610084459343
Decode to Finngen	EVL	finngen_R10_C3_AML_EXALLC	Weighted median	3	0.497349466764576	0.994424551478143	0.616977938785878	-1.45172	2.44642158766174	1.64435706646537	0.234166552465897	11.5469529425146	0.988614894320742
Decode to Finngen	EVL	finngen_R10_C3_AML_EXALLC	Weighted mode	3	0.315221706833929	1.2168999968543	0.819830827486186	-2.0699	2.70034570066835	1.37056314048979	0.126198112298684	14.884876547308	0.990794989612432
Decode to Finngen	CLINT1	finngen_R10_C3_AML_EXALLC	Wald ratio	1	-1.94775	1.83236842105263	0.287796214813761	-5.53919	1.64369210526316	0.142594548649077	0.00392970034042758	5.17423812071678	0.969542200541184
Decode to Finngen	AGFG1	finngen_R10_C3_AML_EXALLC	Wald ratio	1	-0.562514	1.01079896373057	0.577866142268832	-2.54368	1.41865197927461	0.569774853731618	0.0785767080622145	4.13154727337068	0.99241015271035
Decode to Finngen	CRABP2	finngen_R10_C3_AML_EXALLC	Inverse variance weighted	4	0.261674082477503	0.316345588976257	0.40813623138931	-0.358363	0.881711436870966	1.29910307297006	0.698819167512696	2.41502934186418	0.99983727176039
Decode to Finngen	CRABP2	finngen_R10_C3_AML_EXALLC	MR Egger	4	1.07229660467795	0.821893019934686	0.321933481715065	-0.538614	2.68320692374993	2.92208266849246	0.583556668106236	14.6319416573775	0.997610084459343
Decode to Finngen	CRABP2	finngen_R10_C3_AML_EXALLC	Weighted median	4	0.270298631286711	0.32816772450591	0.410132767746211	-0.37291	0.913507371318294	1.31035570552027	0.688727140608541	2.49305127350201	0.976519615110977
Decode to Finngen	CRABP2	finngen_R10_C3_AML_EXALLC	Weighted mode	4	0.295651251309129	0.309974713405897	0.410554005608332	-0.311899	0.903201689584686	1.34400135637647	0.732055325226479	2.46749061675488	0.990794989612432
Decode to Finngen	LCN1	finngen_R10_C3_AML_EXALLC	Wald ratio	1	-1.18263	1.44259541984733	0.412334711855874	-4.01012	1.64485888767721	0.306472228797396	0.0181313071492505	5.18027885418762	0.970538109042799
Decode to Finngen	S100A2	finngen_R10_C3_AML_EXALLC	Inverse variance weighted	2	0.508113500427506	0.853244917951603	0.551504481163241	-1.16425	2.18047353961265	1.6621525852423	0.312157772231192	8.85049632716338	0.99983727176039
Decode to Finngen	CD7	finngen_R10_C3_AML_EXALLC	Inverse variance weighted	3	-0.484792	0.518468539836943	0.349764614682734	-1.50099	0.531406424876171	0.615825328551924	0.222909314585047	1.70132341033865	0.99983727176039
Decode to Finngen	CD7	finngen_R10_C3_AML_EXALLC	MR Egger	3	-0.260394	1.56609162502642	0.895108695243242	-3.32993	2.80914525766432	0.770747598985235	0.0357954706248266	16.5957270842387	0.997610084459343
Decode to Finngen	CD7	finngen_R10_C3_AML_EXALLC	Weighted median	3	-0.484936	0.519998744727363	0.351041112195897	-1.50413	0.534261387457787	0.615736508925918	0.222209712552741	1.70618756520056	0.963063440231722
Decode to Finngen	CD7	finngen_R10_C3_AML_EXALLC	Weighted mode	3	-0.460653	0.580348167807531	0.510554943787571	-1.59814	0.676829227273187	0.630871437264712	0.202273286890904	1.96762892655768	0.990794989612432
Decode to Finngen	CBL	finngen_R10_C3_AML_EXALLC	Wald ratio	1	-0.220363	1.09846577498033	0.841003342968544	-2.37336	1.9326294256491	0.802227140757315	0.0931674923861162	6.90764953402955	0.992776770043547
Decode to Finngen	RPS6KA1	finngen_R10_C3_AML_EXALLC	Wald ratio	1	-0.503103	0.95764465408805	0.599336924715068	-2.38009	1.3738807966457	0.60465167813825	0.0925425956097799	3.9506526639584	0.99241015271035
Decode to Finngen	RPIA	finngen_R10_C3_AML_EXALLC	Wald ratio	1	-0.0514719	0.74727959697733	0.945085933302664	-1.51614	1.41319613769941	0.949830366057721	0.21955777210277	4.10906758455836	0.99541596869227
Decode to Finngen	SHMT1	finngen_R10_C3_AML_EXALLC	Inverse variance weighted	6	0.0179266988918428	0.204666940038588	0.930202854889272	-0.383221	0.419073901367476	1.01808834665059	0.681662573672501	1.52055272156356	0.99983727176039
Decode to Finngen	SHMT1	finngen_R10_C3_AML_EXALLC	MR Egger	6	-0.378762	0.715854547328667	0.624733874735716	-1.78184	1.02431315238786	0.684708717983726	0.168328698378263	2.78518180797303	0.997610084459343
Decode to Finngen	SHMT1	finngen_R10_C3_AML_EXALLC	Weighted median	6	-0.035202	0.232912980921709	0.879866728958055	-0.491711	0.421307402653515	0.965410345091365	0.611578791527785	1.52395267350778	0.997007278632302
Decode to Finngen	SHMT1	finngen_R10_C3_AML_EXALLC	Weighted mode	6	-0.0351958	0.234565786820834	0.886592740907698	-0.494945	0.424553123730284	0.965416351424494	0.609604580553022	1.52890703470808	0.990794989612432
Decode to Finngen	EGFLAM	finngen_R10_C3_AML_EXALLC	Inverse variance weighted	3	0.00847480372002625	0.373953257153849	0.981919301036061	-0.724474	0.74142318774157	1.00851081653102	0.484579594068152	2.09892054785332	0.99983727176039
Decode to Finngen	EGFLAM	finngen_R10_C3_AML_EXALLC	MR Egger	3	-0.471684	0.55942301581935	0.554041029800272	-1.56815	0.624784997811829	0.623950579546353	0.208429750161056	1.86784432364095	0.997610084459343
Decode to Finngen	EGFLAM	finngen_R10_C3_AML_EXALLC	Weighted median	3	-0.141988	0.40444681123984	0.725538344494014	-0.934704	0.65072796156781	0.867631851540308	0.392702269382869	1.91693577679157	0.988614894320742
Decode to Finngen	EGFLAM	finngen_R10_C3_AML_EXALLC	Weighted mode	3	-0.156707	0.434069900268472	0.752653774346792	-1.00748	0.694069849366994	0.854954391144188	0.365136449984268	2.00184618919371	0.990794989612432
Decode to Finngen	ACAP2	finngen_R10_C3_AML_EXALLC	Wald ratio	1	0.321484589041096	1.8201198630137	0.859800401433649	-3.24595	3.88891952054795	1.37917375147234	0.038931548467419	48.8580678557425	0.993317552227483
Decode to Finngen	CCM2	finngen_R10_C3_AML_EXALLC	Wald ratio	1	-0.479171	1.55491083676269	0.757955623644195	-3.5268	2.56845377229081	0.619296286238762	0.0293989385856263	13.0456373121115	0.99241015271035
Decode to Finngen	SARS2	finngen_R10_C3_AML_EXALLC	Wald ratio	1	1.37749770852429	0.885999083409716	0.120008140167927	-0.35906	3.11405591200733	3.96496769901117	0.698332104501868	22.5121668513522	0.825841952844227
Decode to Finngen	SRI	finngen_R10_C3_AML_EXALLC	Wald ratio	1	0.970733876945886	0.964951816160119	0.314419383732367	-0.920572	2.86203943661972	2.63988109651717	0.398291279741784	17.4971749526294	0.970538109042799
Decode to Finngen	SNAP29	finngen_R10_C3_AML_EXALLC	Wald ratio	1	-1.77215	1.2529163923634	0.157237982224655	-4.22787	0.683563396971692	0.16996670193961	0.0145834367842765	1.98092398901301	0.874243181169079
Decode to Finngen	RRAS2	finngen_R10_C3_AML_EXALLC	Wald ratio	1	-0.136003	0.213919533693489	0.524927416693885	-0.555286	0.283279016206995	0.872839778444402	0.573908354894914	1.32747549732809	0.99241015271035
Decode to Finngen	CRYGD	finngen_R10_C3_AML_EXALLC	Wald ratio	1	0.041170643776824	0.831825751072961	0.960525369511089	-1.58921	1.67154911587983	1.04202990629353	0.204087219829622	5.32040333792862	0.99541596869227
Decode to Finngen	APOF	finngen_R10_C3_AML_EXALLC	Inverse variance weighted	4	-0.378387	0.549761587544922	0.491280066834167	-1.45592	0.699145943454056	0.684965526588842	0.233185855632542	2.01203	0.99983727176039
Decode to Finngen	APOF	finngen_R10_C3_AML_EXALLC	MR Egger	4	1.21310004705273	1.33606419946221	0.459735908428261	-1.40559	3.83178587799866	3.36389674340973	0.245223366473082	46.1448738065699	0.997610084459343
Decode to Finngen	APOF	finngen_R10_C3_AML_EXALLC	Weighted median	4	-0.207474	0.598180395234822	0.728710181766299	-1.37991	0.964959617211657	0.812634404570786	0.251601817073589	2.62468166237038	0.988614894320742
Decode to Finngen	APOF	finngen_R10_C3_AML_EXALLC	Weighted mode	4	-0.0945829	0.619717464524267	0.8883830456308	-1.30923	1.12006332644044	0.909752309369414	0.270028131547475	3.0650482957457	0.990794989612432
Decode to Finngen	CDKN2D	finngen_R10_C3_AML_EXALLC	Wald ratio	1	-0.459792	1.20510974539069	0.70280589379534	-2.82181	1.90222288557214	0.631414830159325	0.0594983132031452	6.70077295105661	0.99241015271035
Decode to Finngen	TAPBP	finngen_R10_C3_AML_EXALLC	Inverse variance weighted	2	0.309944082792097	0.448560399193076	0.489581166508389	-0.569234	1.18912246521052	1.3633488773381	0.565958627564542	3.28419794453456	0.99983727176039
Decode to Finngen	CBR1	finngen_R10_C3_AML_EXALLC	Inverse variance weighted	4	0.154163322151398	0.497980383578165	0.756882574182274	-0.821878	1.1302048739646	1.16668141613806	0.439605199088008	3.0962907845169	0.99983727176039
Decode to Finngen	CBR1	finngen_R10_C3_AML_EXALLC	MR Egger	4	-0.145838	0.688693368832611	0.851913599067896	-1.49568	1.20400089689022	0.864297616438347	0.224096815391681	3.33342697652963	0.997610084459343
Decode to Finngen	CBR1	finngen_R10_C3_AML_EXALLC	Weighted median	4	0.169914236207807	0.515991194792114	0.74193138173834	-0.841429	1.18125697800035	1.1852031994405	0.43109426280604	3.25846745169051	0.988614894320742
Decode to Finngen	CBR1	finngen_R10_C3_AML_EXALLC	Weighted mode	4	0.0895116648894589	0.509383853288878	0.871701659256503	-0.908881	1.08790401733566	1.09364009042871	0.402975026653735	2.96804657431202	0.990794989612432
Decode to Finngen	RNPEP	finngen_R10_C3_AML_EXALLC	Inverse variance weighted	5	0.0204390415110861	0.349337635657521	0.953344001451833	-0.664263	0.705140807399826	1.02064934910479	0.514652828849389	2.02413167757577	0.99983727176039
Decode to Finngen	RNPEP	finngen_R10_C3_AML_EXALLC	MR Egger	5	1.03792357276667	0.770996133181362	0.270919374265364	-0.473229	2.54907599380214	2.82334844603004	0.622987485255523	12.7952754049799	0.997610084459343
Decode to Finngen	RNPEP	finngen_R10_C3_AML_EXALLC	Weighted median	5	0.177388942340441	0.317531447506192	0.576400610945462	-0.444973	0.799750579452577	1.19409543709378	0.640841774124373	2.22498590207614	0.988614894320742
Decode to Finngen	RNPEP	finngen_R10_C3_AML_EXALLC	Weighted mode	5	0.175121987804552	0.326957702619493	0.620621776286266	-0.465715	0.815959084938758	1.19139154298685	0.627686080485649	2.26134345308782	0.990794989612432
Decode to Finngen	PDLIM4	finngen_R10_C3_AML_EXALLC	Wald ratio	1	-0.954411	0.626519891850135	0.127670408907144	-2.18239	0.273568018539977	0.3850388774179	0.112771688768812	1.31464677652533	0.825841952844227
Decode to Finngen	DARS2	finngen_R10_C3_AML_EXALLC	Wald ratio	1	1.52400337126001	1.10681837336705	0.168536140270942	-0.645361	3.69336738305942	4.59056619850966	0.524473361639527	40.1799205912447	0.899999475405274
Decode to Finngen	HIBCH	finngen_R10_C3_AML_EXALLC	Inverse variance weighted	5	0.0345181121904631	0.357807531069395	0.923146367821412	-0.666785	0.735820873086478	1.03512077651099	0.513356548607272	2.08719461137021	0.99983727176039
Decode to Finngen	HIBCH	finngen_R10_C3_AML_EXALLC	MR Egger	5	-0.328449	0.80139657498689	0.709428384272916	-1.89919	1.24228851021912	0.720039810056677	0.149690408104221	3.46353072740293	0.997610084459343
Decode to Finngen	HIBCH	finngen_R10_C3_AML_EXALLC	Weighted median	5	0.00107220487069992	0.279938535076682	0.9969439947936	-0.547607	0.549751733620996	1.00107277988784	0.578331917222105	1.73282276282789	0.999188508995622
Decode to Finngen	HIBCH	finngen_R10_C3_AML_EXALLC	Weighted mode	5	-0.00146777	0.297059934909265	0.996294283541792	-0.583705	0.580769705103836	0.998533309325309	0.557827647511279	1.78741368284725	0.999523114226085
Decode to Finngen	CCDC50	finngen_R10_C3_AML_EXALLC	Wald ratio	1	0.43978947368421	1.79731954887218	0.806695026843374	-3.08296	3.96253578947368	1.55238036718773	0.0458235630949279	52.5905154829975	0.99241015271035
Decode to Finngen	STAMBPL1	finngen_R10_C3_AML_EXALLC	Inverse variance weighted	2	-1.15969	1.52925129285633	0.448248293975418	-4.15702	1.8376422216543	0.313583278717342	0.0156540932551785	6.28170990731696	0.99983727176039
Decode to Finngen	MAX	finngen_R10_C3_AML_EXALLC	Wald ratio	1	-0.444329	0.517220178372352	0.390301326375205	-1.45808	0.569422675585285	0.641254494198824	0.232682498136914	1.76724648232128	0.970538109042799
Decode to Finngen	ALOX15B	finngen_R10_C3_AML_EXALLC	Wald ratio	1	0.420964912280702	1.34827260458839	0.754869253005504	-2.22165	3.06357921727395	1.52343082375784	0.108430117406495	21.4040298976609	0.99241015271035
Decode to Finngen	THYN1	finngen_R10_C3_AML_EXALLC	Wald ratio	1	1.15046889952153	1.96196172248804	0.557615460913313	-2.69498	4.99591387559809	3.15967413207912	0.0675439976400069	147.80796176945	0.99241015271035
Decode to Finngen	LYPLAL1	finngen_R10_C3_AML_EXALLC	Wald ratio	1	0.703760972316003	1.00016880486158	0.48165562769991	-1.25657	2.6640918298447	2.02134063570435	0.284628662972429	14.3549069263816	0.989713665091089
Decode to Finngen	PELO	finngen_R10_C3_AML_EXALLC	Wald ratio	1	-0.186665	2.27140506329114	0.934503406185449	-4.63862	4.26528936708861	0.829722014182732	0.00967104914074517	71.1855157388233	0.99541596869227
Decode to Finngen	CACYBP	finngen_R10_C3_AML_EXALLC	Wald ratio	1	-0.446633	0.738139079333986	0.545125834663149	-1.89339	1.0001193927522	0.639778534253917	0.150561175111541	2.71860639098263	0.99241015271035
Decode to Finngen	GSTO1	finngen_R10_C3_AML_EXALLC	Inverse variance weighted	8	0.0144239449583713	0.263583023602456	0.956359474445087	-0.502199	0.531046671219185	1.01452847201195	0.605198496543145	1.7007114631018	0.99983727176039
Decode to Finngen	GSTO1	finngen_R10_C3_AML_EXALLC	MR Egger	8	0.969554981586816	0.492747778026916	0.0966646455146569	0.00376933665406132	1.93534062651957	2.63677078666913	1.00377644953761	6.92640297013786	0.997610084459343
Decode to Finngen	GSTO1	finngen_R10_C3_AML_EXALLC	Weighted median	8	-0.054502	0.26440657377231	0.83668963725358	-0.572739	0.463734849589935	0.946956581795629	0.563978629252914	1.59000132503945	0.997007278632302
Decode to Finngen	GSTO1	finngen_R10_C3_AML_EXALLC	Weighted mode	8	-0.0601323	0.287431343134798	0.840245581335025	-0.623498	0.503233149724367	0.941639962555609	0.536066147846672	1.65406045997022	0.990794989612432
Decode to Finngen	ULK3	finngen_R10_C3_AML_EXALLC	Wald ratio	1	0.327086306098964	1.11558227848101	0.769370940693795	-1.85945	2.51362757192175	1.38692117177095	0.155757501348397	12.3496481392824	0.99241015271035
Decode to Finngen	MPG	finngen_R10_C3_AML_EXALLC	Wald ratio	1	-0.204424	0.977213523131672	0.834299482014354	-2.11976	1.71091466192171	0.815116816065772	0.120060157567327	5.53402092164184	0.99241015271035
Decode to Finngen	ANKRD27	finngen_R10_C3_AML_EXALLC	Wald ratio	1	-0.108932	1.75105747126437	0.950396099950909	-3.541	3.32314045977012	0.896791232312775	0.0289841883329385	27.7473533195031	0.99541596869227
Decode to Finngen	PPIH	finngen_R10_C3_AML_EXALLC	Inverse variance weighted	3	0.409862397409561	0.404375777293868	0.310788874943178	-0.382714	1.20243892090554	1.50661045734705	0.682007839670697	3.32822430792508	0.99983727176039
Decode to Finngen	PPIH	finngen_R10_C3_AML_EXALLC	MR Egger	3	1.08770442290372	0.71690567278707	0.370987391466212	-0.317431	2.49283954156637	2.96745422785853	0.72801713370092	12.0955732864016	0.997610084459343
Decode to Finngen	PPIH	finngen_R10_C3_AML_EXALLC	Weighted median	3	0.475274159026139	0.285724881114789	0.096232818949198	-0.0847466	1.03529492601113	1.60845510952943	0.918745057594217	2.81593660611994	0.901716117603692
Decode to Finngen	PPIH	finngen_R10_C3_AML_EXALLC	Weighted mode	3	0.515113661796696	0.267212763714979	0.193703921413195	-0.00862336	1.03885067867805	1.67382874136794	0.991413719396453	2.82596720280914	0.990794989612432
Decode to Finngen	PMVK	finngen_R10_C3_AML_EXALLC	Inverse variance weighted	3	-0.668829	0.964298147553247	0.48793840962863	-2.55885	1.22119534573086	0.51230812748034	0.0773934294607495	3.39123901487684	0.99983727176039
Decode to Finngen	PMVK	finngen_R10_C3_AML_EXALLC	MR Egger	3	1.70532269238927	2.77102410710229	0.648792685065303	-3.72588	7.13652994230976	5.50316120895825	0.0240917804330039	1257.05874565812	0.997610084459343
Decode to Finngen	PMVK	finngen_R10_C3_AML_EXALLC	Weighted median	3	-0.077739	1.09762426328753	0.943537228661123	-2.22908	2.0736045851459	0.925205900692012	0.107627129843734	7.95344036320736	0.997007278632302
Decode to Finngen	PMVK	finngen_R10_C3_AML_EXALLC	Weighted mode	3	-0.0666961	1.26081074704148	0.962620620011647	-2.53789	2.4044929384162	0.935479426226475	0.0790333637289641	11.0728142597365	0.993901998281039
Decode to Finngen	ADI1	finngen_R10_C3_AML_EXALLC	Wald ratio	1	-1.23696	0.990018066847335	0.211505442732174	-3.1774	0.70347064137308	0.290263900044382	0.0416939109731241	2.02075386315485	0.966168667413972
Decode to Finngen	PLEKHA1	finngen_R10_C3_AML_EXALLC	Inverse variance weighted	4	-0.263306	0.30946646790655	0.394859225996292	-0.86986	0.343248377669369	0.768506775568538	0.419010132604971	1.40951881144973	0.99983727176039
Decode to Finngen	PLEKHA1	finngen_R10_C3_AML_EXALLC	MR Egger	4	-0.115323	0.484966126731941	0.834181115907636	-1.06586	0.835210942944615	0.89107857724531	0.344432799663692	2.30530028383132	0.997610084459343
Decode to Finngen	PLEKHA1	finngen_R10_C3_AML_EXALLC	Weighted median	4	-0.256905	0.333030060626534	0.440459505925092	-0.909644	0.395833702245112	0.77344151972147	0.402667493642003	1.4856222413645	0.976519615110977
Decode to Finngen	PLEKHA1	finngen_R10_C3_AML_EXALLC	Weighted mode	4	-0.215839	0.31953207043611	0.547773758690197	-0.842122	0.410443792130046	0.805864982573942	0.430795437731706	1.50748664739423	0.990794989612432
Decode to Finngen	MAPRE1	finngen_R10_C3_AML_EXALLC	Wald ratio	1	-1.83495	1.55297458893871	0.237376491337003	-4.87878	1.20888251121076	0.159621852468713	0.00760630418559248	3.34973926414946	0.966168667413972
Decode to Finngen	CLIC5	finngen_R10_C3_AML_EXALLC	Inverse variance weighted	6	-0.364137	0.426661463477288	0.393405890601646	-1.20039	0.472119230358704	0.69479583576926	0.301075653141773	1.60338854492159	0.99983727176039
Decode to Finngen	CLIC5	finngen_R10_C3_AML_EXALLC	MR Egger	6	0.0772625741019071	0.552066382809287	0.895462414163383	-1.00479	1.15931268440811	1.08032570470593	0.366122414298894	3.18774153853241	0.997610084459343
Decode to Finngen	CLIC5	finngen_R10_C3_AML_EXALLC	Weighted median	6	-0.234104	0.442214694590324	0.596535719964976	-1.10084	0.6326372655144	0.791279885792917	0.332590146852205	1.88256887218817	0.988614894320742
Decode to Finngen	CLIC5	finngen_R10_C3_AML_EXALLC	Weighted mode	6	-0.11523	0.438540930959649	0.803220175100934	-0.97477	0.744309996483817	0.891160949908196	0.377278946920602	2.10498848431214	0.990794989612432
Decode to Finngen	GLRX2	finngen_R10_C3_AML_EXALLC	Inverse variance weighted	3	-1.08209	0.653845488615372	0.0979323789458316	-2.36363	0.199448276515736	0.338886891329981	0.0940784717745683	1.22072906743733	0.99983727176039
Decode to Finngen	GLRX2	finngen_R10_C3_AML_EXALLC	MR Egger	3	-0.756627	0.927061154045186	0.564224114547825	-2.57367	1.06041281379565	0.469246506626289	0.0762554103912171	2.88756276900632	0.997610084459343
Decode to Finngen	GLRX2	finngen_R10_C3_AML_EXALLC	Weighted median	3	-1.07351	0.662279612396934	0.105032862017435	-2.37158	0.22455979648579	0.341807268279429	0.0933334901680738	1.25177156065048	0.901716117603692
Decode to Finngen	GLRX2	finngen_R10_C3_AML_EXALLC	Weighted mode	3	-0.965299	0.667070404966929	0.28482017306538	-2.27276	0.342159287933951	0.380869414842355	0.103027771638584	1.40798455460364	0.990794989612432
Decode to Finngen	GABARAPL2	finngen_R10_C3_AML_EXALLC	Wald ratio	1	1.22792654934966	1.03279265493497	0.234464021259536	-0.796347	3.25220015302219	3.41414313487331	0.450973339993627	25.8471450786143	0.966168667413972
Decode to Finngen	PDCD5	finngen_R10_C3_AML_EXALLC	Inverse variance weighted	4	-0.200486	0.308366602345066	0.515591520695699	-0.804885	0.403912173173325	0.818332645932494	0.44713938575557	1.49767240536702	0.99983727176039
Decode to Finngen	PDCD5	finngen_R10_C3_AML_EXALLC	MR Egger	4	-1.57528	1.03333190276942	0.266878873840037	-3.60062	0.450045977650324	0.206948656693909	0.0273069213067054	1.56838429445712	0.997610084459343
Decode to Finngen	PDCD5	finngen_R10_C3_AML_EXALLC	Weighted median	4	-0.306319	0.309479887268336	0.322278551286873	-0.9129	0.300261606738969	0.736151769974503	0.401358774831699	1.35021198593163	0.963063440231722
Decode to Finngen	PDCD5	finngen_R10_C3_AML_EXALLC	Weighted mode	4	-0.331425	0.327786446165251	0.38643740129536	-0.973887	0.311036213637964	0.717899838152172	0.377612532518228	1.36483864606384	0.990794989612432
Decode to Finngen	RAD23B	finngen_R10_C3_AML_EXALLC	Wald ratio	1	2.12716560509554	1.93326433121019	0.271202589856827	-1.66203	5.91636369426752	8.39104952557021	0.189752918117474	371.059970192301	0.969542200541184
Decode to Finngen	SAT2	finngen_R10_C3_AML_EXALLC	Inverse variance weighted	4	-0.00780199	0.41708977298247	0.985075808307606	-0.825298	0.809693960816016	0.992228362328821	0.438104440116503	2.24722014400933	0.99983727176039
Decode to Finngen	SAT2	finngen_R10_C3_AML_EXALLC	MR Egger	4	-0.12082	0.955591343832624	0.910952010897381	-1.99378	1.75213869118743	0.886193156340044	0.136179776976952	5.76692316419967	0.997610084459343
Decode to Finngen	SAT2	finngen_R10_C3_AML_EXALLC	Weighted median	4	-0.115611	0.427603351082949	0.786875455582119	-0.953714	0.722491360107593	0.890821500237631	0.385307417563559	2.05955792469197	0.993249233043074
Decode to Finngen	SAT2	finngen_R10_C3_AML_EXALLC	Weighted mode	4	-0.171572	0.462157862412776	0.735125362975783	-1.0774	0.734257189537172	0.842339431402457	0.340479067476948	2.08393344986899	0.990794989612432
Decode to Finngen	HPGDS	finngen_R10_C3_AML_EXALLC	Inverse variance weighted	9	0.0845303556347114	0.153448040091023	0.581720856047556	-0.216228	0.385288514213116	1.08820587691073	0.805551773904775	1.47003838723224	0.99983727176039
Decode to Finngen	HPGDS	finngen_R10_C3_AML_EXALLC	MR Egger	9	0.134218109325478	0.24121675017633	0.595254642030256	-0.338567	0.607002939671085	1.14364223147983	0.712791219644975	1.83492377231528	0.997610084459343
Decode to Finngen	HPGDS	finngen_R10_C3_AML_EXALLC	Weighted median	9	0.0809525579712171	0.166649895154074	0.627134338304834	-0.245681	0.407586352473202	1.08431945303178	0.782171512896403	1.50318524369329	0.988614894320742
Decode to Finngen	HPGDS	finngen_R10_C3_AML_EXALLC	Weighted mode	9	0.0615301246230589	0.165596527364191	0.719863867454673	-0.263039	0.386099318256874	1.06346253245419	0.768711863912397	1.47123078363568	0.990794989612432
Decode to Finngen	UBE2C	finngen_R10_C3_AML_EXALLC	Wald ratio	1	0.2402	0.681822545454546	0.724619978035875	-1.09617	1.57657218909091	1.27150342557815	0.33414769301436	4.83834243077502	0.99241015271035
Decode to Finngen	UBASH3B	finngen_R10_C3_AML_EXALLC	Inverse variance weighted	2	1.05231961700252	0.844145993945156	0.212541063647229	-0.602207	2.70684576513502	2.86428746810344	0.547602001173826	14.9819443361204	0.99983727176039
Decode to Finngen	NT5C	finngen_R10_C3_AML_EXALLC	Inverse variance weighted	5	0.0444406485978907	0.290799392413898	0.878538366396955	-0.525526	0.61440745772913	1.04544292636558	0.59124419315098	1.84856092448545	0.99983727176039
Decode to Finngen	NT5C	finngen_R10_C3_AML_EXALLC	MR Egger	5	0.231692965181685	0.368946366736851	0.574565898127932	-0.491442	0.954827843985914	1.26073258059855	0.611743676395454	2.59822324465713	0.997610084459343
Decode to Finngen	NT5C	finngen_R10_C3_AML_EXALLC	Weighted median	5	0.0434247685301016	0.319617879672735	0.891928288491249	-0.583026	0.669875812688663	1.04438142100703	0.558206521070853	1.95399464422635	0.997007278632302
Decode to Finngen	NT5C	finngen_R10_C3_AML_EXALLC	Weighted mode	5	0.0384320333503276	0.356278724517785	0.919292506006475	-0.659874	0.736738333405185	1.03918009636815	0.51691632399884	2.08911040830301	0.990794989612432
Decode to Finngen	TNFAIP8	finngen_R10_C3_AML_EXALLC	Inverse variance weighted	2	1.12162243197457	0.56827031053025	0.0484103956346906	0.00781262333528399	2.23543224061387	3.06983075671789	1.00784322150907	9.35052265448642	0.99983727176039
Decode to Finngen	CCT5	finngen_R10_C3_AML_EXALLC	Wald ratio	1	0.700688758934373	1.80239766081871	0.697458354160237	-2.83201	4.23338817413905	2.01514017539998	0.0588943183120525	68.9504529960752	0.99241015271035
Decode to Finngen	ARL3	finngen_R10_C3_AML_EXALLC	Inverse variance weighted	2	0.114806445660048	0.637436844595266	0.857069050180035	-1.13457	1.36418266106677	1.12165631511239	0.321560436606652	3.91252388666987	0.99983727176039
Decode to Finngen	TRIM3	finngen_R10_C3_AML_EXALLC	Wald ratio	1	0.854662356321839	1.01175287356322	0.398259203664757	-1.12837	2.83769798850575	2.35058058789739	0.32355917006006	17.0764101637869	0.970538109042799
Decode to Finngen	MTHFD1	finngen_R10_C3_AML_EXALLC	Inverse variance weighted	3	-1.29988	0.788925966869004	0.0994240419477408	-2.84617	0.24641921262949	0.272565675629303	0.0580662558891226	1.27943581678693	0.99983727176039
Decode to Finngen	MTHFD1	finngen_R10_C3_AML_EXALLC	MR Egger	3	3.3491106736807	12.9744	0.839178724443145	-22.0807	28.7789643294019	28.4773966806498	2.57309112338025e-10	3151703856650.54	0.997610084459343
Decode to Finngen	MTHFD1	finngen_R10_C3_AML_EXALLC	Weighted median	3	-1.42423	0.859187067986658	0.0973894226998823	-3.10823	0.259780703780441	0.240694700980362	0.0446798526480104	1.29664570598368	0.901716117603692
Decode to Finngen	MTHFD1	finngen_R10_C3_AML_EXALLC	Weighted mode	3	-1.44542	0.933416867941832	0.261595755569667	-3.27492	0.384076948189303	0.235647057370978	0.037820001573658	1.46825841716193	0.990794989612432
Decode to Finngen	GCA	finngen_R10_C3_AML_EXALLC	Inverse variance weighted	2	0.527541934483293	0.37939148073651	0.164378634583589	-0.216065	1.27114923672685	1.69476135004035	0.805682634482822	3.56494717728935	0.99983727176039
Decode to Finngen	PSMB1	finngen_R10_C3_AML_EXALLC	Inverse variance weighted	2	0.154580307166384	0.298401341617307	0.604438600418712	-0.430286	0.739446936736306	1.1671680062492	0.650322866057783	2.09477665005044	0.99983727176039
Decode to Finngen	NRBP1	finngen_R10_C3_AML_EXALLC	Wald ratio	1	-1.11549	1.88943925233645	0.554933676813709	-4.81879	2.58780747663551	0.327753506417522	0.00807651838283837	13.3005777832736	0.99241015271035
Decode to Finngen	PTPN9	finngen_R10_C3_AML_EXALLC	Wald ratio	1	-0.954275	1.41360968660969	0.499636039537432	-3.72495	1.81640005698006	0.385091261943818	0.024114308173032	6.14968005556663	0.989713665091089
Decode to Finngen	TRDMT1	finngen_R10_C3_AML_EXALLC	Inverse variance weighted	4	0.13816703610424	0.281749602550561	0.623858331961882	-0.414062	0.69039625710334	1.14816731965362	0.660959848269262	1.99450571373215	0.99983727176039
Decode to Finngen	TRDMT1	finngen_R10_C3_AML_EXALLC	MR Egger	4	0.223083240842654	0.488095764347396	0.692479147272148	-0.733584	1.17975093896355	1.24992461418385	0.480184700071364	3.25356376600602	0.997610084459343
Decode to Finngen	TRDMT1	finngen_R10_C3_AML_EXALLC	Weighted median	4	0.131466226405303	0.286451715529026	0.64627204860539	-0.429979	0.692911588842195	1.14049938830781	0.650522667066106	1.9995288720636	0.988614894320742
Decode to Finngen	TRDMT1	finngen_R10_C3_AML_EXALLC	Weighted mode	4	0.132479648868818	0.307804456983875	0.695950066444664	-0.470817	0.735776384557213	1.14165578186618	0.624491795745673	2.08710175721715	0.990794989612432
Decode to Finngen	CRAT	finngen_R10_C3_AML_EXALLC	Wald ratio	1	0.0582828349944629	1.18627906976744	0.960815061363066	-2.26682	2.38338981173865	1.06001476258551	0.103640806481788	10.8415915993153	0.99541596869227
Decode to Finngen	INPP5B	finngen_R10_C3_AML_EXALLC	Inverse variance weighted	2	-0.542145	0.545304978819328	0.320123289756189	-1.61094	0.526653063304639	0.581499774286268	0.199699318004345	1.69325559483195	0.99983727176039
Decode to Finngen	ARRB1	finngen_R10_C3_AML_EXALLC	Wald ratio	1	0.150783850931677	1.53228571428571	0.921611080108994	-2.8525	3.15406385093168	1.1627453046036	0.0577001128843766	23.431091826231	0.99541596869227
Decode to Finngen	RPE	finngen_R10_C3_AML_EXALLC	Wald ratio	1	-0.208049	1.2047965653897	0.862899959938623	-2.56945	2.15335239101717	0.812167339319666	0.0765776404244873	8.61368649387974	0.993317552227483
Decode to Finngen	KLC1	finngen_R10_C3_AML_EXALLC	Wald ratio	1	0.53926072234763	1.04190970654628	0.604758642045898	-1.50288	2.58140374717833	1.71473872547065	0.222487957489546	13.2156766137191	0.99241015271035
Decode to Finngen	ECH1	finngen_R10_C3_AML_EXALLC	Inverse variance weighted	2	0.020574607729196	0.339305332949514	0.951647953307989	-0.644464	0.685613060310243	1.02078772405634	0.524943918053425	1.98498838018362	0.99983727176039
Decode to Finngen	FLII	finngen_R10_C3_AML_EXALLC	Wald ratio	1	0.667519936204147	1.2122687400319	0.581882588303001	-1.70853	3.04356666666667	1.94939669242303	0.181132441507381	20.9799383964853	0.99241015271035
Decode to Finngen	HOMER2	finngen_R10_C3_AML_EXALLC	Wald ratio	1	2.38617743702081	1.42199342825849	0.0933371511326707	-0.40093	5.17328455640745	10.8718560575425	0.669697150901555	176.493589642431	0.825841952844227
Decode to Finngen	MPST	finngen_R10_C3_AML_EXALLC	Inverse variance weighted	2	-0.084206	0.997995008302075	0.932758125309639	-2.04028	1.87186418887159	0.919241847575861	0.129992796230623	6.5004030903031	0.99983727176039
Decode to Finngen	DECR1	finngen_R10_C3_AML_EXALLC	Inverse variance weighted	2	-1.66176	1.20662721206238	0.168452387200428	-4.02675	0.703230011563968	0.189804758104216	0.0178322143985991	2.02026766803736	0.99983727176039
Decode to Finngen	ARPC1B	finngen_R10_C3_AML_EXALLC	Wald ratio	1	1.0452915451895	0.946496598639456	0.269428501604641	-0.809842	2.90042487852284	2.84422762366737	0.444928453611244	18.1818688141282	0.969542200541184
Decode to Finngen	PIP4K2A	finngen_R10_C3_AML_EXALLC	Wald ratio	1	1.00890850722311	0.855128410914928	0.238066739992292	-0.667143	2.68496019261637	2.74260584624072	0.513172528149104	14.6576178872308	0.966168667413972
Decode to Finngen	NEK7	finngen_R10_C3_AML_EXALLC	Wald ratio	1	0.161419041307709	0.881548486856638	0.854712868517558	-1.56642	1.88925407554672	1.17517731348852	0.208792155540202	6.61443297314007	0.993317552227483
Decode to Finngen	AP1G2	finngen_R10_C3_AML_EXALLC	Inverse variance weighted	3	-0.115041	0.375836240327862	0.759533518557437	-0.85168	0.621598031291627	0.89132959886607	0.426697464553824	1.86190104186695	0.99983727176039
Decode to Finngen	AP1G2	finngen_R10_C3_AML_EXALLC	MR Egger	3	0.222603738316633	0.849112008652655	0.83677654069563	-1.44166	1.88686327527584	1.24932541584406	0.236535778630484	6.59863807374457	0.997610084459343
Decode to Finngen	AP1G2	finngen_R10_C3_AML_EXALLC	Weighted median	3	-0.133911	0.393400875263636	0.733560702253722	-0.904977	0.63715487029357	0.874668041961348	0.40455136737662	1.89109281372488	0.988614894320742
Decode to Finngen	AP1G2	finngen_R10_C3_AML_EXALLC	Weighted mode	3	-0.118253	0.437845650999874	0.812414585846991	-0.976431	0.739924025642246	0.888470840859117	0.376653005088843	2.09577628318858	0.990794989612432
Decode to Finngen	PTGFRN	finngen_R10_C3_AML_EXALLC	Inverse variance weighted	6	-0.0773634	0.188011487295231	0.680718848621324	-0.445866	0.291139098247185	0.925553430765659	0.640269606005199	1.33795067760116	0.99983727176039
Decode to Finngen	PTGFRN	finngen_R10_C3_AML_EXALLC	MR Egger	6	-0.271176	0.379670962125592	0.514544081605505	-1.01533	0.472978712130427	0.762482002821835	0.362282328045387	1.60476722053735	0.997610084459343
Decode to Finngen	PTGFRN	finngen_R10_C3_AML_EXALLC	Weighted median	6	0.00284559908982829	0.216000714979293	0.989488951890679	-0.420516	0.426207000449243	1.00284965164999	0.65670800096345	1.53143775062745	0.999188508995622
Decode to Finngen	PTGFRN	finngen_R10_C3_AML_EXALLC	Weighted mode	6	0.085926936653012	0.244534105071414	0.739618203779208	-0.39336	0.565213782592983	1.08972670631597	0.67478584218549	1.75982396223991	0.990794989612432
Decode to Finngen	PLEKHA7	finngen_R10_C3_AML_EXALLC	Inverse variance weighted	3	0.353570620833339	0.325329564479752	0.277121878657185	-0.284075	0.991216567213653	1.42414355760497	0.752709944282461	2.69451053234211	0.99983727176039
Decode to Finngen	PLEKHA7	finngen_R10_C3_AML_EXALLC	MR Egger	3	0.396439062382715	0.490391113953844	0.567193768116375	-0.564728	1.35760564573225	1.48652185011512	0.568515034081643	3.88687559413311	0.997610084459343
Decode to Finngen	PLEKHA7	finngen_R10_C3_AML_EXALLC	Weighted median	3	0.379913269493326	0.331190362344533	0.251334298627217	-0.26922	1.02904637968861	1.46215777025051	0.763975284322624	2.79839595465382	0.963063440231722
Decode to Finngen	PLEKHA7	finngen_R10_C3_AML_EXALLC	Weighted mode	3	0.389409445526356	0.37187214959079	0.404921483168082	-0.33946	1.1182788587243	1.47610881376855	0.712154805554527	3.05958369316707	0.990794989612432
Decode to Finngen	ELMO1	finngen_R10_C3_AML_EXALLC	Inverse variance weighted (multiplicative random effects)	3	-0.729149	1.75658426478917	0.678072614782602	-4.17205	2.71375642602606	0.482319397987974	0.0154205554214324	15.0858380465437	0.99983727176039
Decode to Finngen	ELMO1	finngen_R10_C3_AML_EXALLC	MR Egger	3	-8.815	8.29169656090018	0.480531376670684	-25.0667	7.43672140846511	0.000148488380154747	1.2991457234753e-11	1697.17674026579	0.997610084459343
Decode to Finngen	ELMO1	finngen_R10_C3_AML_EXALLC	Weighted median	3	-1.46975	0.933805160216535	0.115501420097756	-3.30001	0.360505219177443	0.229982307979241	0.0368827613614292	1.43405374302508	0.901716117603692
Decode to Finngen	ELMO1	finngen_R10_C3_AML_EXALLC	Weighted mode	3	-2.08143	0.897133328047593	0.146126038261831	-3.83981	-0.323049	0.124751664709751	0.0214976527753887	0.723938469490545	0.990794989612432
Decode to Finngen	GPCPD1	finngen_R10_C3_AML_EXALLC	Inverse variance weighted	2	0.966813385035112	0.926771120567814	0.296852799565457	-0.849658	2.78328478134803	2.6295517253713	0.427561128032432	16.1720554630931	0.99983727176039
Decode to Finngen	DNAJC27	finngen_R10_C3_AML_EXALLC	Wald ratio	1	1.44310666666667	2.22708148148148	0.516997186617765	-2.92197	5.80818637037037	4.23382850087461	0.0538273790473158	333.014612490444	0.989713665091089
Decode to Finngen	IRF2	finngen_R10_C3_AML_EXALLC	Wald ratio	1	0.71059756097561	2.48990853658537	0.775344579216254	-4.16962	5.59081829268293	2.0352070556679	0.0154580840850361	267.954795474948	0.99241015271035
Decode to Finngen	ACYP2	finngen_R10_C3_AML_EXALLC	Inverse variance weighted	2	0.0131757358950547	1.65096474981026	0.993632447538978	-3.22272	3.24906664552317	1.01326291838026	0.0398467204804662	25.766279618113	0.99983727176039
Decode to Finngen	EHBP1	finngen_R10_C3_AML_EXALLC	Wald ratio	1	2.38853760445682	2.24870473537604	0.288152280289347	-2.01892	6.79599888579387	10.8975457622557	0.132798322090512	894.262079301837	0.969542200541184
Decode to Finngen	TESC	finngen_R10_C3_AML_EXALLC	Inverse variance weighted	6	-0.0175591	0.322864147791477	0.956628198290901	-0.650373	0.615254669323289	0.98259420159584	0.521851199576291	1.85012771033904	0.99983727176039
Decode to Finngen	TESC	finngen_R10_C3_AML_EXALLC	MR Egger	6	-0.27001	0.796201978344176	0.751573723416765	-1.83057	1.29054614708403	0.763372066331298	0.160322862228208	3.63477113342345	0.997610084459343
Decode to Finngen	TESC	finngen_R10_C3_AML_EXALLC	Weighted median	6	-0.0462123	0.289001354463682	0.872957296491112	-0.612655	0.520230401907949	0.954839273332496	0.541910235948439	1.68241523672728	0.997007278632302
Decode to Finngen	TESC	finngen_R10_C3_AML_EXALLC	Weighted mode	6	-0.0639176	0.286906619294683	0.832520092101752	-0.626255	0.498419341990994	0.938082264471237	0.534590307593749	1.64611726478255	0.990794989612432
Decode to Finngen	POLM	finngen_R10_C3_AML_EXALLC	Inverse variance weighted	3	-0.213799	0.385045938663251	0.578720424271193	-0.968489	0.540891453017602	0.807511012051873	0.379656407323804	1.71753728372848	0.99983727176039
Decode to Finngen	POLM	finngen_R10_C3_AML_EXALLC	MR Egger	3	0.450142620009122	0.788360044292387	0.66971371165979	-1.09504	1.9953283068222	1.56853587413923	0.334525199707179	7.35461720257638	0.997610084459343
Decode to Finngen	POLM	finngen_R10_C3_AML_EXALLC	Weighted median	3	-0.200009	0.402490170449319	0.619238352647279	-0.98889	0.588871258036077	0.818722994785619	0.371989291979268	1.80195332673202	0.988614894320742
Decode to Finngen	POLM	finngen_R10_C3_AML_EXALLC	Weighted mode	3	-0.064931	0.412079519993686	0.889267040443029	-0.872607	0.742744871569881	0.937132134866927	0.417860829027818	2.10169649125398	0.990794989612432
Decode to Finngen	CASS4	finngen_R10_C3_AML_EXALLC	Wald ratio	1	-0.483122	1.63777142857143	0.76800351934619	-3.69315	2.7269100952381	0.616854621274157	0.0248933667953434	15.2855829794169	0.99241015271035
Decode to Finngen	ECI2	finngen_R10_C3_AML_EXALLC	Inverse variance weighted	3	-0.114757	0.293566756754457	0.695867556207139	-0.690148	0.46063416919381	0.891583062815048	0.501502083384014	1.58507887451779	0.99983727176039
Decode to Finngen	ECI2	finngen_R10_C3_AML_EXALLC	MR Egger	3	1.16268168821072	1.38339508515111	0.555049449203134	-1.54877	3.8741360551069	3.1984991629612	0.21250863021084	48.1410890715987	0.997610084459343
Decode to Finngen	ECI2	finngen_R10_C3_AML_EXALLC	Weighted median	3	-0.114224	0.297508047238921	0.701026058726662	-0.69734	0.468891793401741	0.8920581310504	0.497908102671042	1.59822205122635	0.988614894320742
Decode to Finngen	ECI2	finngen_R10_C3_AML_EXALLC	Weighted mode	3	0.00426199922723614	0.292511248695058	0.989697734248709	-0.56906	0.577584046669549	1.00427109446265	0.566057255246863	1.78172865346167	0.999523114226085
Decode to Finngen	IFI16	finngen_R10_C3_AML_EXALLC	Wald ratio	1	0.667744525547445	1.80510948905109	0.711442749823559	-2.87027	4.20575912408759	1.94983455531383	0.0566836157986699	67.0714939322045	0.99241015271035
Decode to Finngen	ALDH3B1	finngen_R10_C3_AML_EXALLC	Wald ratio	1	0.21131037037037	0.744837037037037	0.776640188784827	-1.24857	1.67119096296296	1.23529569475197	0.286914728037377	5.31849816114692	0.99241015271035
Decode to Finngen	KRT20	finngen_R10_C3_AML_EXALLC	Inverse variance weighted	2	-1.70592	1.28749268717916	0.185172396829335	-4.22941	0.817562691197309	0.18160469208544	0.0145609987580689	2.26497266673906	0.99983727176039
Decode to Finngen	MAP3K3	finngen_R10_C3_AML_EXALLC	Wald ratio	1	-5.02321	1.99770398481973	0.0119204659722321	-8.93871	-1.10771	0.00658338103096463	0.000131210632890393	0.330315499926518	0.825841952844227
Decode to Finngen	TSG101	finngen_R10_C3_AML_EXALLC	Wald ratio	1	0.537554650373388	0.622522742701969	0.387857091182841	-0.68259	1.75769922606925	1.71181575189861	0.505306589843089	5.79907966242466	0.970538109042799
Decode to Finngen	RFK	finngen_R10_C3_AML_EXALLC	Inverse variance weighted	2	0.772617142377515	0.92489904592582	0.403519015037768	-1.04018	2.58541927239212	2.16542607261853	0.353389303259657	13.2688511868475	0.99983727176039
Decode to Finngen	GMFG	finngen_R10_C3_AML_EXALLC	Wald ratio	1	3.13421127159445	5.59249504389691	0.575185042786523	-7.82708	14.0955015576324	22.9705112005907	0.000398788636528617	1323117.9037836	0.99241015271035
Decode to Finngen	CCS	finngen_R10_C3_AML_EXALLC	Wald ratio	1	-1.07424	0.807861184792219	0.1836044811572	-2.65765	0.509163890362511	0.341555863088756	0.0701126563597919	1.66389941085169	0.919656287988625
Decode to Finngen	BTC	finngen_R10_C3_AML_EXALLC	Inverse variance weighted	2	-0.601262	0.574893000327659	0.295622206278219	-1.72805	0.52552836936471	0.5481195212868	0.177630062499238	1.69135227105468	0.99983727176039
Decode to Finngen	S100A6	finngen_R10_C3_AML_EXALLC	Inverse variance weighted	4	-0.4025	0.776871670684058	0.604385973218273	-1.92517	1.12016844805869	0.668646321219023	0.145851178712772	3.06537051551838	0.99983727176039
Decode to Finngen	S100A6	finngen_R10_C3_AML_EXALLC	MR Egger	4	0.118940157314089	3.22224742352611	0.97390803762954	-6.19666	6.43454510742526	1.12630251530392	0.00203621050782519	622.999120721974	0.997610084459343
Decode to Finngen	S100A6	finngen_R10_C3_AML_EXALLC	Weighted median	4	-0.302777	0.889929367200461	0.733686169845511	-2.04704	1.44148425012476	0.738763593622749	0.129116669413144	4.22696503668362	0.988614894320742
Decode to Finngen	S100A6	finngen_R10_C3_AML_EXALLC	Weighted mode	4	-0.87624	1.07926355828016	0.476294623690258	-2.9916	1.23911701301198	0.41634561381048	0.0502072351866207	3.45256354975345	0.990794989612432
Decode to Finngen	SECTM1	finngen_R10_C3_AML_EXALLC	Inverse variance weighted	4	0.399988768490708	0.618122402915518	0.517565380989013	-0.811531	1.61150867820512	1.49180794229241	0.444177446894174	5.01036455643581	0.99983727176039
Decode to Finngen	SECTM1	finngen_R10_C3_AML_EXALLC	MR Egger	4	1.61604447148574	1.51166595320836	0.396975983113376	-1.34682	4.57890973977413	5.03314215250686	0.260065749614714	97.4081360766321	0.997610084459343
Decode to Finngen	SECTM1	finngen_R10_C3_AML_EXALLC	Weighted median	4	0.456666432322948	0.486901389178533	0.348294093808097	-0.49766	1.41099315511287	1.57880215903636	0.607951426722158	4.10002534382903	0.963063440231722
Decode to Finngen	SECTM1	finngen_R10_C3_AML_EXALLC	Weighted mode	4	0.549932039218509	0.495769034873314	0.348246888774548	-0.421775	1.5216393475702	1.73313522864035	0.655881419632339	4.57972680860212	0.990794989612432
Decode to Finngen	RSPO3	finngen_R10_C3_AML_EXALLC	Inverse variance weighted	2	-0.171208	0.404912450542501	0.67242153871739	-0.964836	0.622420515119117	0.842646379238411	0.381045575220705	1.86343305530404	0.99983727176039
Decode to Finngen	REG1A	finngen_R10_C3_AML_EXALLC	Inverse variance weighted	6	0.67554349315284	0.365866043401869	0.064830803961903	-0.041554	1.3926409382205	1.96510070456955	0.959297578004063	4.02546703717767	0.99983727176039
Decode to Finngen	REG1A	finngen_R10_C3_AML_EXALLC	MR Egger	6	0.901990145853285	1.0811022132189	0.451026794662283	-1.21697	3.02095048376232	2.46450295417325	0.296126014066233	20.5107775832561	0.997610084459343
Decode to Finngen	REG1A	finngen_R10_C3_AML_EXALLC	Weighted median	6	0.587319036441252	0.41979676782554	0.161796298164146	-0.235483	1.41012070137931	1.79915846554851	0.790189389667089	4.09644982137587	0.921740519031733
Decode to Finngen	REG1A	finngen_R10_C3_AML_EXALLC	Weighted mode	6	0.581219135737573	0.404207209287747	0.209970666698524	-0.211027	1.37346526594156	1.78821718185649	0.809752207757467	3.94901138749911	0.990794989612432
Decode to Finngen	FAM3D	finngen_R10_C3_AML_EXALLC	Inverse variance weighted	4	0.247694643501423	0.273787281399254	0.365625715290352	-0.288928	0.784317715043961	1.2810686898133	0.749065815591909	2.19091160464071	0.99983727176039
Decode to Finngen	FAM3D	finngen_R10_C3_AML_EXALLC	MR Egger	4	0.394700074439694	0.371370806368669	0.399219157295807	-0.333187	1.12258685492229	1.48393905291821	0.716636381321302	3.07279280004695	0.997610084459343
Decode to Finngen	FAM3D	finngen_R10_C3_AML_EXALLC	Weighted median	4	0.238534602573491	0.281131317552423	0.396170107607208	-0.312483	0.789551984976241	1.26938762935521	0.731628227601164	2.20240949265073	0.976519615110977
Decode to Finngen	FAM3D	finngen_R10_C3_AML_EXALLC	Weighted mode	4	0.236846202671527	0.283766027399672	0.465158832925292	-0.319335	0.793027616374885	1.26724620370639	0.726631933437088	2.2100775742294	0.990794989612432
Decode to Finngen	LYPD3	finngen_R10_C3_AML_EXALLC	Wald ratio	1	-1.22209	0.808924274593064	0.130848224082511	-2.80759	0.363396744515216	0.294612356156201	0.0603504779466747	1.43820634654461	0.825841952844227
Decode to Finngen	NEGR1	finngen_R10_C3_AML_EXALLC	Inverse variance weighted	2	-0.0542712	0.655916552728919	0.934057518519133	-1.33987	1.23132528087899	0.947175233300693	0.261880337718276	3.42576663217589	0.99983727176039
Decode to Finngen	FSTL1	finngen_R10_C3_AML_EXALLC	Wald ratio	1	-0.0172804	0.613232249502322	0.977519186989769	-1.21922	1.18465478433975	0.982868025529644	0.295461826355978	3.26955792402315	0.99541596869227
Decode to Finngen	SPP1	finngen_R10_C3_AML_EXALLC	Inverse variance weighted	2	0.354877000623013	0.436867138875144	0.416606610795087	-0.501383	1.2111365928183	1.42600524573732	0.605692654976826	3.35729836603049	0.99983727176039
Decode to Finngen	LUM	finngen_R10_C3_AML_EXALLC	Inverse variance weighted	7	0.753464948109981	0.43248726558643	0.0814792645383965	-0.0942101	1.60113998865938	2.12434803471818	0.910091538802688	4.95868204482825	0.99983727176039
Decode to Finngen	LUM	finngen_R10_C3_AML_EXALLC	MR Egger	7	-0.0262215	1.02186795575992	0.980520887174748	-2.02908	1.97663970802462	0.974119312639995	0.131456053313548	7.21844609920614	0.997610084459343
Decode to Finngen	LUM	finngen_R10_C3_AML_EXALLC	Weighted median	7	0.452867054688481	0.471071703795917	0.336373791012794	-0.470433	1.37616759412848	1.57281507422423	0.624731398043038	3.95969734426018	0.963063440231722
Decode to Finngen	LUM	finngen_R10_C3_AML_EXALLC	Weighted mode	7	0.309307333295912	0.531003275476423	0.581445843845771	-0.731459	1.3500737532297	1.36248104195353	0.481206355848861	3.85771003877976	0.990794989612432
Decode to Finngen	CD177	finngen_R10_C3_AML_EXALLC	Inverse variance weighted	11	-0.300638	0.141619814919458	0.0337661705164089	-0.578213	-0.0230632	0.740345691335974	0.560899861914852	0.977200708890438	0.99983727176039
Decode to Finngen	CD177	finngen_R10_C3_AML_EXALLC	MR Egger	11	-0.396964	0.252941361164223	0.151002546465033	-0.892729	0.0988006772641445	0.672357967458261	0.409536413207916	1.10384625597406	0.997610084459343
Decode to Finngen	CD177	finngen_R10_C3_AML_EXALLC	Weighted median	11	-0.366839	0.163075407471686	0.0244803926168168	-0.686467	-0.0472111	0.692921248265667	0.503351410411981	0.953885985747149	0.758516909563688
Decode to Finngen	CD177	finngen_R10_C3_AML_EXALLC	Weighted mode	11	-0.357007	0.151214290319176	0.0398895078416284	-0.653387	-0.0606272	0.699767430559664	0.520280468543587	0.941174013783013	0.990794989612432
Decode to Finngen	SMOC1	finngen_R10_C3_AML_EXALLC	Inverse variance weighted	4	-1.31474	0.742342904659818	0.0765502025391772	-2.76973	0.14025593694174	0.268545167872712	0.0626790354982094	1.15056823409229	0.99983727176039
Decode to Finngen	SMOC1	finngen_R10_C3_AML_EXALLC	MR Egger	4	-0.597194	1.77880631358262	0.769024193507224	-4.08365	2.88926643461623	0.550353797156793	0.0168457932075447	17.9801151725669	0.997610084459343
Decode to Finngen	SMOC1	finngen_R10_C3_AML_EXALLC	Weighted median	4	-1.00905	0.595417812807838	0.0901339390339357	-2.17607	0.157969344227668	0.36456530918092	0.113486830233388	1.17113029225375	0.901716117603692
Decode to Finngen	SMOC1	finngen_R10_C3_AML_EXALLC	Weighted mode	4	-0.976423	0.586204265621318	0.194368788799569	-2.12538	0.172536926528631	0.376655827054579	0.119387139320681	1.18831570017855	0.990794989612432
Decode to Finngen	SERPINA10	finngen_R10_C3_AML_EXALLC	Inverse variance weighted	7	-0.0239733	0.233326570065898	0.918164949774724	-0.481293	0.433346818944503	0.976311817563906	0.617983614448195	1.54241106532581	0.99983727176039
Decode to Finngen	SERPINA10	finngen_R10_C3_AML_EXALLC	MR Egger	7	-0.163592	0.405255266345059	0.703136201664476	-0.957892	0.630708573960417	0.849088593183092	0.383700848598387	1.87894147669256	0.997610084459343
Decode to Finngen	SERPINA10	finngen_R10_C3_AML_EXALLC	Weighted median	7	-0.0772654	0.215596894427851	0.720059647261294	-0.499835	0.345304497018265	0.925644140178845	0.606630545862588	1.41241993185341	0.988614894320742
Decode to Finngen	SERPINA10	finngen_R10_C3_AML_EXALLC	Weighted mode	7	-0.085249	0.217571157942204	0.708728527636888	-0.511688	0.341190494120864	0.918283625862287	0.599482530525981	1.40662116840491	0.990794989612432
Decode to Finngen	FLRT2	finngen_R10_C3_AML_EXALLC	Inverse variance weighted	4	0.955068148677341	0.334093568295246	0.00425401473269589	0.300244754818659	1.60989154253602	2.59884768491716	1.35018923245856	5.00226866503809	0.99983727176039
Decode to Finngen	FLRT2	finngen_R10_C3_AML_EXALLC	MR Egger	4	0.971978770478262	0.7669386433744	0.332620471664905	-0.531221	2.47517851149209	2.64316951386051	0.587886738911821	11.8838283236893	0.997610084459343
Decode to Finngen	FLRT2	finngen_R10_C3_AML_EXALLC	Weighted median	4	0.955686379544707	0.343966105432946	0.00546219714354387	0.281512812896132	1.62985994619328	2.60045486952993	1.32513297500392	5.10315995150747	0.758516909563688
Decode to Finngen	FLRT2	finngen_R10_C3_AML_EXALLC	Weighted mode	4	0.977599673170773	0.379210262278918	0.0819226859004155	0.234347559104093	1.72085178723745	2.65806834571297	1.26408375968667	5.58928732082802	0.990794989612432
Decode to Finngen	FLRT3	finngen_R10_C3_AML_EXALLC	Inverse variance weighted	7	-0.152905	0.168215848199617	0.363359706407184	-0.482608	0.176797909554363	0.858211116772418	0.617171574339008	1.19338989606024	0.99983727176039
Decode to Finngen	FLRT3	finngen_R10_C3_AML_EXALLC	MR Egger	7	0.18284882633596	0.554406502077505	0.754912546388541	-0.903788	1.26948557040787	1.20063289028763	0.40503252043214	3.55902122551155	0.997610084459343
Decode to Finngen	FLRT3	finngen_R10_C3_AML_EXALLC	Weighted median	7	-0.188174	0.191157587834455	0.324922018049583	-0.562843	0.18649456393506	0.828470285464923	0.569587319995505	1.2050180715114	0.963063440231722
Decode to Finngen	FLRT3	finngen_R10_C3_AML_EXALLC	Weighted mode	7	-0.195837	0.187568212056316	0.336675459683244	-0.563471	0.171796760712411	0.822146287100002	0.569230044431436	1.18743647494477	0.990794989612432
Decode to Finngen	ISLR2	finngen_R10_C3_AML_EXALLC	Inverse variance weighted	4	-0.23152	0.435383902700949	0.59489242540503	-1.08487	0.621832828015636	0.793327129258085	0.337945016242033	1.86233826145886	0.99983727176039
Decode to Finngen	ISLR2	finngen_R10_C3_AML_EXALLC	MR Egger	4	-1.09752	4.59379138192165	0.833422838100857	-10.1014	7.90631149207101	0.333697756452139	4.10241054976272e-05	2714.36004052865	0.997610084459343
Decode to Finngen	ISLR2	finngen_R10_C3_AML_EXALLC	Weighted median	4	-0.288625	0.437797336474965	0.509725445242436	-1.14671	0.56945820371789	0.749293455521617	0.317681060066626	1.76730927040402	0.987654109307867
Decode to Finngen	ISLR2	finngen_R10_C3_AML_EXALLC	Weighted mode	4	-0.292126	0.469759011140694	0.578088765790049	-1.21285	0.628601330500994	0.746674201666261	0.297347439726128	1.87498625832277	0.990794989612432
Decode to Finngen	VTN	finngen_R10_C3_AML_EXALLC	Inverse variance weighted (multiplicative random effects)	11	-0.0694417	0.200583260376965	0.729193427383124	-0.462585	0.323701535895827	0.932914563216473	0.629653982390428	1.38223469810713	0.99983727176039
Decode to Finngen	VTN	finngen_R10_C3_AML_EXALLC	MR Egger	11	-0.518681	1.07666954604266	0.641484673756266	-2.62895	1.59159140166657	0.595305292386819	0.072153952120274	4.91155897535624	0.997610084459343
Decode to Finngen	VTN	finngen_R10_C3_AML_EXALLC	Weighted median	11	0.1027926682336	0.209600283785273	0.623835049271838	-0.308024	0.513609224452735	1.10826160741754	0.734897762572265	1.67131246416733	0.988614894320742
Decode to Finngen	VTN	finngen_R10_C3_AML_EXALLC	Weighted mode	11	0.396349791473245	0.317464928473273	0.240292093952282	-0.225881	1.01858105128086	1.48638915288071	0.797812662125062	2.76926253328266	0.990794989612432
Decode to Finngen	DSC2	finngen_R10_C3_AML_EXALLC	Inverse variance weighted	3	1.10581885050226	0.57708998953733	0.0553398610960772	-0.0252775	2.23691522999543	3.0217	0.975039272809477	9.36439966748327	0.99983727176039
Decode to Finngen	DSC2	finngen_R10_C3_AML_EXALLC	MR Egger	3	0.31571787932334	1.10351021922686	0.822600013852646	-1.84716	2.47859790900798	1.37124334495052	0.157684015494747	11.9245334105137	0.997610084459343
Decode to Finngen	DSC2	finngen_R10_C3_AML_EXALLC	Weighted median	3	1.11044928669077	0.593571442121289	0.061373781104842	-0.0529507	2.2738493132485	3.03572199757876	0.948426730958559	9.7167316628344	0.901716117603692
Decode to Finngen	DSC2	finngen_R10_C3_AML_EXALLC	Weighted mode	3	0.76274779935681	0.643482689792503	0.357633197302588	-0.498478	2.02397387135012	2.14415985434085	0.607454336628298	7.56834086737309	0.990794989612432
Decode to Finngen	HK2	finngen_R10_C3_AML_EXALLC	Inverse variance weighted	2	-0.816921	1.19625001814069	0.494668911706071	-3.16157	1.52772877375784	0.441789717754024	0.0423591299724589	4.6076998002575	0.99983727176039
Decode to Finngen	SEMA5A	finngen_R10_C3_AML_EXALLC	Inverse variance weighted	8	-0.118559	0.128842249398998	0.357475900537861	-0.37109	0.133972056462321	0.888199630299635	0.689982143175332	1.14336086965071	0.99983727176039
Decode to Finngen	SEMA5A	finngen_R10_C3_AML_EXALLC	MR Egger	8	-0.217836	0.150681288185284	0.19840285154457	-0.513171	0.0774995019112795	0.804257471461811	0.598594334749807	1.08058169423287	0.997610084459343
Decode to Finngen	SEMA5A	finngen_R10_C3_AML_EXALLC	Weighted median	8	-0.179556	0.135478392235365	0.185056375672865	-0.445093	0.0859818860263991	0.835641351980017	0.640764418447977	1.08978658776086	0.923038770780414
Decode to Finngen	SEMA5A	finngen_R10_C3_AML_EXALLC	Weighted mode	8	-0.163387	0.13060683013565	0.251131019829758	-0.419376	0.0926028480412133	0.84926285172682	0.657456993568657	1.09702596272991	0.990794989612432
Decode to Finngen	LTBP4	finngen_R10_C3_AML_EXALLC	Wald ratio	1	-2.24198	1.24079246763437	0.0707787197524027	-4.67393	0.189972067477442	0.106247800870001	0.00933546766104017	1.20921582073733	0.825841952844227
Decode to Finngen	SHANK3	finngen_R10_C3_AML_EXALLC	Inverse variance weighted	4	-0.016941	0.276351343014794	0.951118484111266	-0.55859	0.524707668048251	0.983201726962395	0.572015267474398	1.68996474546915	0.99983727176039
Decode to Finngen	SHANK3	finngen_R10_C3_AML_EXALLC	MR Egger	4	-0.17025	0.702060624484976	0.830992613383129	-1.54629	1.20578844367225	0.843453605973653	0.213037045830508	3.33939096205812	0.997610084459343
Decode to Finngen	SHANK3	finngen_R10_C3_AML_EXALLC	Weighted median	4	-0.051934	0.251095790251205	0.836143169957069	-0.544082	0.440213781450643	0.949391555526341	0.580374487127464	1.55303919399677	0.997007278632302
Decode to Finngen	SHANK3	finngen_R10_C3_AML_EXALLC	Weighted mode	4	-0.115024	0.247751009274396	0.674069405748454	-0.600616	0.370568138076679	0.891344893901113	0.548473771898969	1.44855736151762	0.990794989612432
Decode to Finngen	B4GALT1	finngen_R10_C3_AML_EXALLC	Inverse variance weighted	3	-1.00009	0.618882655256512	0.106104404417564	-2.2131	0.212924517991119	0.367847993859064	0.109361596224964	1.2372912544893	0.99983727176039
Decode to Finngen	B4GALT1	finngen_R10_C3_AML_EXALLC	MR Egger	3	0.0071090326401908	2.90362251350031	0.998441346394997	-5.68399	5.6982091591008	1.00713436179909	0.00339996176224967	298.332655966495	0.999655995234894
Decode to Finngen	B4GALT1	finngen_R10_C3_AML_EXALLC	Weighted median	3	-1.04627	0.461405410761927	0.0233547364417939	-1.95063	-0.14192	0.351243945033538	0.142184623280517	0.867690936447614	0.758516909563688
Decode to Finngen	B4GALT1	finngen_R10_C3_AML_EXALLC	Weighted mode	3	-1.04674	0.490855831079725	0.166610800791547	-2.00882	-0.0846604	0.351081178294624	0.1341475139727	0.918824286060386	0.990794989612432
Decode to Finngen	FH	finngen_R10_C3_AML_EXALLC	Wald ratio	1	-0.406203	0.72124576844956	0.57330106517323	-1.81984	1.00743859174001	0.666174843964479	0.162050895946513	2.73857740889983	0.99241015271035
Decode to Finngen	PCSK1	finngen_R10_C3_AML_EXALLC	Inverse variance weighted	8	-0.299978	0.209890526162578	0.152943740853377	-0.711363	0.111407687553134	0.740834708718858	0.4909744569705	1.11785054772316	0.99983727176039
Decode to Finngen	PCSK1	finngen_R10_C3_AML_EXALLC	MR Egger	8	-0.434206	0.611934441216046	0.50460157002234	-1.6336	0.765185035515834	0.647778495325637	0.1952258912788	2.14939205172892	0.997610084459343
Decode to Finngen	PCSK1	finngen_R10_C3_AML_EXALLC	Weighted median	8	-0.545865	0.273187600797047	0.0457022364408796	-1.08131	-0.0104175	0.579340334723526	0.339149971980581	0.989636594918502	0.901716117603692
Decode to Finngen	PCSK1	finngen_R10_C3_AML_EXALLC	Weighted mode	8	-0.520488	0.257524215088039	0.0829927357891264	-1.02524	-0.0157406	0.594230458422842	0.358711971866449	0.984382639587191	0.990794989612432
Decode to Finngen	SPINK2	finngen_R10_C3_AML_EXALLC	Inverse variance weighted	4	0.163314604672053	0.343857069128148	0.634823255186175	-0.510645	0.837274460163222	1.17740704918558	0.600108233529031	2.31006222214218	0.99983727176039
Decode to Finngen	SPINK2	finngen_R10_C3_AML_EXALLC	MR Egger	4	0.0952156875135258	0.489170487597867	0.863649055044418	-0.863558	1.05398984320534	1.0998960633908	0.421658949524809	2.86907547349805	0.997610084459343
Decode to Finngen	SPINK2	finngen_R10_C3_AML_EXALLC	Weighted median	4	0.1167229883524	0.372272779027768	0.753869249986434	-0.612932	0.846377635246825	1.12380807864114	0.54176028252539	2.33118712898617	0.988614894320742
Decode to Finngen	SPINK2	finngen_R10_C3_AML_EXALLC	Weighted mode	4	0.100047001075008	0.406898406885245	0.821639492052499	-0.697474	0.897567878570089	1.1052228635176	0.497841325401745	2.45362832636747	0.990794989612432
Decode to Finngen	TMEM132D	finngen_R10_C3_AML_EXALLC	Inverse variance weighted	5	0.023882437117432	0.223416685870698	0.914871177385989	-0.414014	0.461779141423999	1.02416990644636	0.660991520707596	1.58689478519704	0.99983727176039
Decode to Finngen	TMEM132D	finngen_R10_C3_AML_EXALLC	MR Egger	5	-0.00389796	0.287800988323097	0.990044181564733	-0.567988	0.560191976374446	0.996109626448748	0.566664479198067	1.75100862031807	0.997610084459343
Decode to Finngen	TMEM132D	finngen_R10_C3_AML_EXALLC	Weighted median	5	0.0272393736791228	0.235655688509377	0.907977715157808	-0.434646	0.489124523157502	1.02761375701056	0.647493984499892	1.63088779027496	0.997007278632302
Decode to Finngen	TMEM132D	finngen_R10_C3_AML_EXALLC	Weighted mode	5	0.026354086056593	0.230888435250408	0.914625006586854	-0.426187	0.478895419147392	1.02670442583994	0.652994059471511	1.61429030287421	0.990794989612432
Decode to Finngen	MAN1C1	finngen_R10_C3_AML_EXALLC	Inverse variance weighted	3	0.384673769633005	0.6397472579933	0.54764670224822	-0.869231	1.63857839529987	1.46913496681599	0.419273907257814	5.14784610575404	0.99983727176039
Decode to Finngen	MAN1C1	finngen_R10_C3_AML_EXALLC	MR Egger	3	-0.0326126	1.89971679756323	0.989072161375202	-3.75606	3.69083230466411	0.967913438675596	0.023375716735791	40.0781903441864	0.997610084459343
Decode to Finngen	MAN1C1	finngen_R10_C3_AML_EXALLC	Weighted median	3	0.292291299016836	0.473262321712794	0.536832790387986	-0.635303	1.21988544957391	1.33949315385216	0.529775020838842	3.38679975204536	0.988614894320742
Decode to Finngen	MAN1C1	finngen_R10_C3_AML_EXALLC	Weighted mode	3	-0.0141068	0.507297820182095	0.98034069875537	-1.00841	0.980196878721226	0.985992186517167	0.364798338117029	2.66498086830928	0.999523114226085
Decode to Finngen	PARVA	finngen_R10_C3_AML_EXALLC	Inverse variance weighted	2	1.5873843103731	1.18206089370822	0.179305798571575	-0.729455	3.90422366204121	4.89093900381881	0.482171682161029	49.6115496286804	0.99983727176039
Decode to Finngen	CHRD	finngen_R10_C3_AML_EXALLC	Wald ratio	1	1.13990938166311	2.15673773987207	0.597128704630367	-3.0873	5.36711535181237	3.1264850354747	0.0456251313360102	214.243957021386	0.99241015271035
Decode to Finngen	SF3B4	finngen_R10_C3_AML_EXALLC	Wald ratio	1	2.25591790193843	2.35150513112885	0.337382143167458	-2.35303	6.86486795895097	9.54404979254088	0.0950804260939907	958.019333574028	0.970538109042799
Decode to Finngen	USP8	finngen_R10_C3_AML_EXALLC	Wald ratio	1	1.29264503441495	1.57053097345133	0.410472494105366	-1.7856	4.37088574237955	3.64240812029005	0.16769713849279	79.1136750095788	0.970538109042799
Decode to Finngen	CHAD	finngen_R10_C3_AML_EXALLC	Wald ratio	1	-1.93343	1.99642718446602	0.332822859853802	-5.84642	1.97957009708738	0.144651600285395	0.00289021476630255	7.23962997804968	0.970538109042799
Decode to Finngen	PXDN	finngen_R10_C3_AML_EXALLC	Inverse variance weighted	3	-0.454579	0.490783060306676	0.354325537458985	-1.41651	0.507355928053765	0.634715209195187	0.242558182790881	1.66089386121026	0.99983727176039
Decode to Finngen	PXDN	finngen_R10_C3_AML_EXALLC	MR Egger	3	-0.258891	1.28624408095456	0.873552585156598	-2.77993	2.2621470589786	0.771906894127501	0.0620428664575637	9.60368672857999	0.997610084459343
Decode to Finngen	PXDN	finngen_R10_C3_AML_EXALLC	Weighted median	3	-0.327708	0.524240136285063	0.531898591336689	-1.35522	0.69980269678799	0.720573417799446	0.257890903678065	2.01335542678676	0.988614894320742
Decode to Finngen	PXDN	finngen_R10_C3_AML_EXALLC	Weighted mode	3	-0.326748	0.553362799246762	0.614705740291985	-1.41134	0.757843156842114	0.721265529745904	0.243816590113355	2.13366926408813	0.990794989612432
Decode to Finngen	RCAN1	finngen_R10_C3_AML_EXALLC	Wald ratio	1	-1.08999	1.82738511029412	0.550857484110356	-4.67167	2.49168400735294	0.336219583946061	0.0093566718341348	12.081604509892	0.99241015271035
Decode to Finngen	HDHD2	finngen_R10_C3_AML_EXALLC	Inverse variance weighted	3	-0.483444	0.378600662853685	0.20162968346926	-1.2255	0.258613673371293	0.616656198071693	0.293610586592598	1.29513336366129	0.99983727176039
Decode to Finngen	HDHD2	finngen_R10_C3_AML_EXALLC	MR Egger	3	-0.978347	2.20086718090875	0.73370583261236	-5.29205	3.33535311720577	0.375932167528952	0.00503145419662428	28.088299934805	0.997610084459343
Decode to Finngen	HDHD2	finngen_R10_C3_AML_EXALLC	Weighted median	3	-0.438542	0.305070330953948	0.150572565082714	-1.03648	0.159395586543498	0.644975941987464	0.354700995433811	1.17280179953778	0.921740519031733
Decode to Finngen	HDHD2	finngen_R10_C3_AML_EXALLC	Weighted mode	3	-0.452546	0.321901512139575	0.294993035958449	-1.08347	0.178381244436651	0.636006993675776	0.338418263297714	1.19528092858466	0.990794989612432
Decode to Finngen	ITPKA	finngen_R10_C3_AML_EXALLC	Wald ratio	1	-0.128732	1.31331328671329	0.921915517785224	-2.70283	2.44536159440559	0.879209168644579	0.0670158252640591	11.5347197349707	0.99541596869227
Decode to Finngen	TCEA2	finngen_R10_C3_AML_EXALLC	Wald ratio	1	-0.400381	0.680459050240881	0.556265330130969	-1.73408	0.933319146593255	0.670064976211704	0.176562504818458	2.54293556158621	0.99241015271035
Decode to Finngen	ARFIP1	finngen_R10_C3_AML_EXALLC	Inverse variance weighted	2	0.175118787752927	0.404444637079925	0.665025080551763	-0.617593	0.96783027642958	1.1913877304785	0.539240990711806	2.63222705392088	0.99983727176039
Decode to Finngen	ARHGEF25	finngen_R10_C3_AML_EXALLC	Inverse variance weighted	2	1.16810075341857	0.75186117296071	0.120276927632695	-0.305547	2.64174865242156	3.2158790874326	0.73672017090772	14.0377292673337	0.99983727176039
Decode to Finngen	MYOM2	finngen_R10_C3_AML_EXALLC	Inverse variance weighted	3	-1.12128	1.00032101806844	0.262322332865256	-3.08191	0.839350337466635	0.325862795812528	0.0458716475429003	2.31486260866147	0.99983727176039
Decode to Finngen	MYOM2	finngen_R10_C3_AML_EXALLC	MR Egger	3	-2.03521	3.24640882074674	0.64351008912207	-8.39817	4.32774869987289	0.130652704251056	0.000225278334632826	75.7735054990349	0.997610084459343
Decode to Finngen	MYOM2	finngen_R10_C3_AML_EXALLC	Weighted median	3	-1.28062	1.16705111467703	0.272505170714203	-3.56804	1.00680137595182	0.277865301743377	0.0282111216627904	2.73683290001101	0.963063440231722
Decode to Finngen	MYOM2	finngen_R10_C3_AML_EXALLC	Weighted mode	3	-1.42751	1.38511478461657	0.411046904789477	-4.14234	1.28731142057979	0.239904690538941	0.0158856588622031	3.62303263854701	0.990794989612432
Decode to Finngen	POLI	finngen_R10_C3_AML_EXALLC	Wald ratio	1	1.08905153099328	1.22183345780433	0.372754478712463	-1.30574	3.48384510828977	2.97145440318363	0.270971387108208	32.5847734863366	0.970538109042799
Decode to Finngen	EIF1AD	finngen_R10_C3_AML_EXALLC	Inverse variance weighted	4	-0.191471	0.399761972475533	0.631965129794264	-0.975005	0.592062372946838	0.825743494441807	0.377190633887823	1.80771275146707	0.99983727176039
Decode to Finngen	EIF1AD	finngen_R10_C3_AML_EXALLC	MR Egger	4	-1.64423	1.72857079808928	0.441892954033967	-5.03223	1.74376905551728	0.193161295960968	0.00652425523190129	5.71885754482472	0.997610084459343
Decode to Finngen	EIF1AD	finngen_R10_C3_AML_EXALLC	Weighted median	4	-0.220493	0.415784892723943	0.595900435778675	-1.03543	0.594445555335434	0.802123386533572	0.355073231756653	1.81202599824545	0.988614894320742
Decode to Finngen	EIF1AD	finngen_R10_C3_AML_EXALLC	Weighted mode	4	-0.223819	0.422610491773231	0.633071947677163	-1.05214	0.604497712058982	0.799459941969382	0.349191283840935	1.83033262395183	0.990794989612432
Decode to Finngen	SWAP70	finngen_R10_C3_AML_EXALLC	Inverse variance weighted	4	0.215770378684786	0.222677510477192	0.332554440766057	-0.220678	0.652218299220082	1.24081742815674	0.80197524205277	1.91979478827376	0.99983727176039
Decode to Finngen	SWAP70	finngen_R10_C3_AML_EXALLC	MR Egger	4	0.52155058360882	0.414503866571249	0.335289800121215	-0.290877	1.33397816208847	1.68463779730517	0.747607631935909	3.79611494971003	0.997610084459343
Decode to Finngen	SWAP70	finngen_R10_C3_AML_EXALLC	Weighted median	4	0.261814378045468	0.227143879638045	0.249059521813134	-0.183388	0.707016382136036	1.29928534415915	0.832445415665668	2.02793165026542	0.963063440231722
Decode to Finngen	SWAP70	finngen_R10_C3_AML_EXALLC	Weighted mode	4	0.264777398557283	0.232721209045258	0.337869520244912	-0.191356	0.720910968285988	1.3031408624537	0.825838395934026	2.05630558685265	0.990794989612432
Decode to Finngen	ABLIM3	finngen_R10_C3_AML_EXALLC	Wald ratio	1	-0.121013	1.1427512839325	0.915664578790238	-2.36081	2.11877931034483	0.886022258561355	0.0943441773219684	8.32097395885994	0.99541596869227
Decode to Finngen	UAP1	finngen_R10_C3_AML_EXALLC	Wald ratio	1	2.56179624664879	1.6836327077748	0.128112208894679	-0.738124	5.8617163538874	12.9590741152666	0.478009887962886	351.32662765757	0.825841952844227
Decode to Finngen	REXO2	finngen_R10_C3_AML_EXALLC	Wald ratio	1	0.807472598323662	0.948749194068343	0.394718395857794	-1.05208	2.66702101869761	2.24223379376548	0.349212094041292	14.3970168035173	0.970538109042799
Decode to Finngen	RAB31	finngen_R10_C3_AML_EXALLC	Inverse variance weighted	3	-0.358077	0.950344830021246	0.706332327003183	-2.22075	1.50459883223893	0.699019224264136	0.108527367645441	4.5023470714519	0.99983727176039
Decode to Finngen	RAB31	finngen_R10_C3_AML_EXALLC	MR Egger	3	-2.63205	3.99713768250621	0.629285905251386	-10.4664	5.2023382359625	0.071930736088862	2.84762121828932e-05	181.696595075723	0.997610084459343
Decode to Finngen	RAB31	finngen_R10_C3_AML_EXALLC	Weighted median	3	-0.324865	0.707462595898272	0.646092699845772	-1.71149	1.06176198151892	0.722625113551717	0.180596251432513	2.89146120472367	0.988614894320742
Decode to Finngen	RAB31	finngen_R10_C3_AML_EXALLC	Weighted mode	3	-1.02548	0.79761122795598	0.327316453198353	-2.5888	0.537840234327511	0.358625083277898	0.0751104351904248	1.71230468882272	0.990794989612432
Decode to Finngen	RFESD	finngen_R10_C3_AML_EXALLC	Wald ratio	1	-2.71306	1.83082140634723	0.138372553594324	-6.30147	0.875354573739888	0.0663338215633931	0.00183361593827531	2.39972602296577	0.836251519548305
Decode to Finngen	AP2A2	finngen_R10_C3_AML_EXALLC	Wald ratio	1	-0.300855	1.53582229402262	0.844695054064069	-3.31107	2.70935709208401	0.740185384769278	0.0364772572919775	15.0196161800394	0.993317552227483
Decode to Finngen	PPP2R5A	finngen_R10_C3_AML_EXALLC	Wald ratio	1	-1.28351	1.41126451612903	0.363097562981506	-4.04959	1.48256361290323	0.277061759625486	0.0174294619289999	4.40422194095666	0.970538109042799
Decode to Finngen	NADK	finngen_R10_C3_AML_EXALLC	Wald ratio	1	0.270288709677419	0.752095967741936	0.719310376158643	-1.20382	1.74439680645161	1.31034270474742	0.300046028699456	5.72244869004625	0.99241015271035
Decode to Finngen	ZYX	finngen_R10_C3_AML_EXALLC	Wald ratio	1	-1.89708	1.31233206590621	0.148294199194004	-4.46926	0.675085931558935	0.150005260182526	0.0114558384941118	1.96420175563692	0.856106216376099
Decode to Finngen	IFIT3	finngen_R10_C3_AML_EXALLC	Wald ratio	1	0.824161504424779	1.21807522123894	0.498653625969223	-1.56327	3.2115889380531	2.2799682203467	0.209450901136593	24.8184899543635	0.989713665091089
Decode to Finngen	PNKP	finngen_R10_C3_AML_EXALLC	Wald ratio	1	0.323789473684211	0.92412810327706	0.726058837170583	-1.4875	2.13508055610725	1.38235625411411	0.225936428582113	8.45772780104781	0.99241015271035
Decode to Finngen	CA10	finngen_R10_C3_AML_EXALLC	Inverse variance weighted	4	0.256530102232653	0.276303250789877	0.353181043960725	-0.285024	0.798084473780811	1.29243767047356	0.751996003669647	2.22128192690894	0.99983727176039
Decode to Finngen	CA10	finngen_R10_C3_AML_EXALLC	MR Egger	4	0.360763596298228	0.397397513512892	0.459799094941637	-0.418136	1.1396627227835	1.43442431757418	0.658273006515136	3.12571395527951	0.997610084459343
Decode to Finngen	CA10	finngen_R10_C3_AML_EXALLC	Weighted median	4	0.28830314013822	0.275999645067449	0.296218080562946	-0.252656	0.829262444470421	1.33416168078521	0.776734905187199	2.29162791396201	0.963063440231722
Decode to Finngen	CA10	finngen_R10_C3_AML_EXALLC	Weighted mode	4	0.288600367625703	0.319565414665778	0.433039029163755	-0.337748	0.914948580370628	1.33455828924803	0.7133751462462	2.49664687194746	0.990794989612432
Decode to Finngen	FGFR3	finngen_R10_C3_AML_EXALLC	Inverse variance weighted	4	0.445135319689966	0.471208223826366	0.344828410509285	-0.478433	1.36870343838964	1.5607013751702	0.619753910050488	3.93025157721026	0.99983727176039
Decode to Finngen	FGFR3	finngen_R10_C3_AML_EXALLC	MR Egger	4	0.231716822914864	2.8512127750631	0.94262839233536	-5.35666	5.82009386203855	1.26076265917887	0.00471663236413585	337.003683998381	0.997610084459343
Decode to Finngen	FGFR3	finngen_R10_C3_AML_EXALLC	Weighted median	4	0.348972894935469	0.50835374668754	0.492412685627042	-0.6474	1.34534623844305	1.41761076538996	0.52340462704079	3.83951569842138	0.976519615110977
Decode to Finngen	FGFR3	finngen_R10_C3_AML_EXALLC	Weighted mode	4	0.310429888738167	0.548157558884703	0.610777100071325	-0.763959	1.38481870415218	1.36401136123556	0.465818629976495	3.99410172511471	0.990794989612432
Decode to Finngen	ELANE	finngen_R10_C3_AML_EXALLC	Inverse variance weighted	8	-0.448685	0.251622201141699	0.0745585521672966	-0.941865	0.0444942267240787	0.638467000616154	0.389900070666341	1.04549894073917	0.99983727176039
Decode to Finngen	ELANE	finngen_R10_C3_AML_EXALLC	MR Egger	8	0.63622359418285	0.665478925948828	0.375969862369863	-0.668115	1.94056228904255	1.88933250395874	0.51267400652061	6.96266490033469	0.997610084459343
Decode to Finngen	ELANE	finngen_R10_C3_AML_EXALLC	Weighted median	8	-0.299079	0.282431656075611	0.289625819054364	-0.852645	0.254487070042622	0.741500846451336	0.426285903957333	1.28979987417806	0.963063440231722
Decode to Finngen	ELANE	finngen_R10_C3_AML_EXALLC	Weighted mode	8	-0.290015	0.279134820468728	0.333366292600671	-0.837119	0.257089743683622	0.748252714516931	0.432956181935661	1.29316117459932	0.990794989612432
Decode to Finngen	INHBB	finngen_R10_C3_AML_EXALLC	Inverse variance weighted	4	-0.103414	0.255185677887265	0.685293982811072	-0.603578	0.396750011659257	0.901753645060051	0.546851581242073	1.48698415488192	0.99983727176039
Decode to Finngen	INHBB	finngen_R10_C3_AML_EXALLC	MR Egger	4	-0.172271	0.442996180703942	0.734864110073051	-1.04054	0.696001824398591	0.841751288854764	0.353262736113147	2.00571744442843	0.997610084459343
Decode to Finngen	INHBB	finngen_R10_C3_AML_EXALLC	Weighted median	4	-0.119891	0.255605831400553	0.639036146615436	-0.620879	0.381096318755736	0.887017018041659	0.537472039249449	1.46388859854783	0.988614894320742
Decode to Finngen	INHBB	finngen_R10_C3_AML_EXALLC	Weighted mode	4	-0.126511	0.262870601287678	0.663249828903964	-0.641737	0.388715872232448	0.881164891719758	0.526377372737932	1.47508537907093	0.990794989612432
Decode to Finngen	CSF1R	finngen_R10_C3_AML_EXALLC	Inverse variance weighted	2	1.00235500922182	1.13390323289056	0.376703567558706	-1.2201	3.22480534568732	2.72469095104185	0.295202024787328	25.1486783806369	0.99983727176039
Decode to Finngen	IL5RA	finngen_R10_C3_AML_EXALLC	Inverse variance weighted	5	0.338255042275152	0.242317749145343	0.162740016665138	-0.136688	0.813197830600024	1.40249815411548	0.872242544793822	2.25510792157275	0.99983727176039
Decode to Finngen	IL5RA	finngen_R10_C3_AML_EXALLC	MR Egger	5	0.332067537432903	0.457261291423863	0.520240503504709	-0.564165	1.22829966862368	1.39384698218074	0.568835156757454	3.41541725516583	0.997610084459343
Decode to Finngen	IL5RA	finngen_R10_C3_AML_EXALLC	Weighted median	5	0.382815179078295	0.258530169914631	0.138676679689633	-0.123904	0.889534312110972	1.46640698233146	0.883464690097897	2.43399590490953	0.921740519031733
Decode to Finngen	IL5RA	finngen_R10_C3_AML_EXALLC	Weighted mode	5	0.358009256286349	0.293508837666966	0.289556468013025	-0.217268	0.933286578113602	1.43047886134057	0.804714224235591	2.54285274338975	0.990794989612432
Decode to Finngen	GPD1	finngen_R10_C3_AML_EXALLC	Wald ratio	1	-1.19409	1.7419740704501	0.49304225701562	-4.60835	2.22018405088063	0.302981016514874	0.00996820944636032	9.2090256391938	0.989713665091089
Decode to Finngen	ANXA2	finngen_R10_C3_AML_EXALLC	Inverse variance weighted	3	-0.0248098	0.266152298779188	0.92573161893088	-0.546468	0.496848737460958	0.975495464689331	0.578991041581944	1.64353389480686	0.99983727176039
Decode to Finngen	ANXA2	finngen_R10_C3_AML_EXALLC	MR Egger	3	-0.170374	0.746449580476027	0.857141721380445	-1.63341	1.29266753094783	0.843349642835391	0.195261650084097	3.64249006276582	0.997610084459343
Decode to Finngen	ANXA2	finngen_R10_C3_AML_EXALLC	Weighted median	3	0.0343664416552666	0.287595267908035	0.904882525880447	-0.52932	0.598053166755016	1.03496379109415	0.589005190223762	1.81857488975445	0.997007278632302
Decode to Finngen	ANXA2	finngen_R10_C3_AML_EXALLC	Weighted mode	3	0.0555540865328399	0.293218903534572	0.867215851463889	-0.519155	0.630263137460601	1.05712619181671	0.595023151330139	1.87810471395399	0.990794989612432
Decode to Finngen	FCN2	finngen_R10_C3_AML_EXALLC	Inverse variance weighted	9	0.171783598977284	0.28404224053588	0.545323937837981	-0.384939	0.728506390427609	1.18742084632326	0.680492013983021	2.07198356088014	0.99983727176039
Decode to Finngen	FCN2	finngen_R10_C3_AML_EXALLC	MR Egger	9	0.569000533946612	0.463602179635767	0.259362687893145	-0.33966	1.47766080603272	1.76650061143796	0.712012552265282	4.38268173823995	0.997610084459343
Decode to Finngen	FCN2	finngen_R10_C3_AML_EXALLC	Weighted median	9	0.3734121853992	0.298021634570249	0.210216602880681	-0.21071	0.957534589156887	1.45268299116525	0.810008758542656	2.60526549937262	0.963063440231722
Decode to Finngen	FCN2	finngen_R10_C3_AML_EXALLC	Weighted mode	9	0.447752292359946	0.306216897926679	0.181826902505565	-0.152433	1.04793741229624	1.56479103694755	0.858616567375162	2.85176303643524	0.990794989612432
Decode to Finngen	PAK4	finngen_R10_C3_AML_EXALLC	Wald ratio	1	1.71290042372881	2.06772457627119	0.407444722600242	-2.33984	5.76564059322034	5.54502108726745	0.0963430763796688	319.143419679395	0.970538109042799
Decode to Finngen	PRTN3	finngen_R10_C3_AML_EXALLC	Inverse variance weighted	6	-0.420263	0.225528414558147	0.0623976341868581	-0.862299	0.0217726077358483	0.656873983521408	0.42219044413291	1.02201136056847	0.99983727176039
Decode to Finngen	PRTN3	finngen_R10_C3_AML_EXALLC	MR Egger	6	-0.476038	0.361310823677503	0.258058379492864	-1.18421	0.232131593988307	0.621240110494208	0.305988782919487	1.26128569552305	0.997610084459343
Decode to Finngen	PRTN3	finngen_R10_C3_AML_EXALLC	Weighted median	6	-0.39451	0.250695022947877	0.115565299205413	-0.885872	0.0968526754643043	0.67401051350894	0.412354519880292	1.10169805451015	0.901716117603692
Decode to Finngen	PRTN3	finngen_R10_C3_AML_EXALLC	Weighted mode	6	-0.394318	0.234158340244485	0.153004553419052	-0.853268	0.0646326232685043	0.674139832068655	0.426020389794897	1.06676704699592	0.990794989612432
Decode to Finngen	IL12B	finngen_R10_C3_AML_EXALLC	Inverse variance weighted	6	0.0495135242535846	0.220465048151204	0.822300789081115	-0.382598	0.481625018629945	1.05075980286076	0.6820870635496	1.61870268813227	0.99983727176039
Decode to Finngen	IL12B	finngen_R10_C3_AML_EXALLC	MR Egger	6	-0.0408599	0.378429662006672	0.919216879052266	-0.782582	0.700862229483905	0.9599636037022	0.457223912861639	2.01548977319518	0.997610084459343
Decode to Finngen	IL12B	finngen_R10_C3_AML_EXALLC	Weighted median	6	0.00405241246847807	0.234952146903482	0.986238912567643	-0.456454	0.464558620399304	1.00406063459462	0.633526280506174	1.59131166135217	0.999188508995622
Decode to Finngen	IL12B	finngen_R10_C3_AML_EXALLC	Weighted mode	6	-0.0262853	0.233412243126642	0.91471870777956	-0.483773	0.431202685389664	0.974057140607858	0.616452931227214	1.53910747294257	0.990794989612432
Decode to Finngen	INHBA	finngen_R10_C3_AML_EXALLC	Wald ratio	1	0.0548780952380952	1.0833544973545	0.959599866671457	-2.0685	2.17825291005291	1.0564118251936	0.126375616972443	8.83086445902168	0.99541596869227
Decode to Finngen	FRZB	finngen_R10_C3_AML_EXALLC	Inverse variance weighted	6	0.0154821202758607	0.284837098992336	0.956652890700356	-0.542799	0.573762834300839	1.01560258920184	0.581119656709357	1.77493328144183	0.99983727176039
Decode to Finngen	FRZB	finngen_R10_C3_AML_EXALLC	MR Egger	6	0.240304389532157	0.474037780003507	0.638871976535365	-0.68881	1.16941843833903	1.27163616415402	0.502173470973263	3.22011939589385	0.997610084459343
Decode to Finngen	FRZB	finngen_R10_C3_AML_EXALLC	Weighted median	6	0.0795186733697623	0.286627506211674	0.781451008526683	-0.482271	0.641308585544644	1.08276577822641	0.617379581752108	1.89896421124107	0.992594503973335
Decode to Finngen	FRZB	finngen_R10_C3_AML_EXALLC	Weighted mode	6	0.0745933143711475	0.268866881665093	0.792550675426062	-0.452386	0.601572402434731	1.07744588001617	0.636108728372788	1.82499	0.990794989612432
Decode to Finngen	CCL8	finngen_R10_C3_AML_EXALLC	Inverse variance weighted	9	0.12341763839905	0.194649141534214	0.526047017793652	-0.258095	0.504929955806109	1.13135682034576	0.772522087019466	1.65686946231043	0.99983727176039
Decode to Finngen	CCL8	finngen_R10_C3_AML_EXALLC	MR Egger	9	0.460673709064673	0.474926071189673	0.364365227969222	-0.470181	1.39152880859643	1.58514154957087	0.624888909110775	4.02099268452614	0.997610084459343
Decode to Finngen	CCL8	finngen_R10_C3_AML_EXALLC	Weighted median	9	0.296062485031008	0.189835210888029	0.118860054198723	-0.0760145	0.668139498371546	1.34455416871621	0.926802741584468	1.95060483908524	0.901716117603692
Decode to Finngen	CCL8	finngen_R10_C3_AML_EXALLC	Weighted mode	9	0.173936641032549	0.178786855472177	0.35911062500286	-0.176486	0.524358877758015	1.18998016751711	0.838210852914752	1.68937540495918	0.990794989612432
Decode to Finngen	CROT	finngen_R10_C3_AML_EXALLC	Inverse variance weighted	4	0.263596253263953	0.253006480810002	0.297478568789583	-0.232296	0.759488955651557	1.30160257240833	0.792711089962762	2.13718374569424	0.99983727176039
Decode to Finngen	CROT	finngen_R10_C3_AML_EXALLC	MR Egger	4	0.142225810431531	0.460674445554273	0.786715415417334	-0.760696	1.04514772371791	1.15283694175474	0.467340996354698	2.84381859207944	0.997610084459343
Decode to Finngen	CROT	finngen_R10_C3_AML_EXALLC	Weighted median	4	0.239090567770976	0.263485723169669	0.364188041635989	-0.277341	0.755522585183528	1.27009356091775	0.757795703859121	2.12872367218465	0.963063440231722
Decode to Finngen	CROT	finngen_R10_C3_AML_EXALLC	Weighted mode	4	0.244789670305937	0.258282838024132	0.413173012847646	-0.261445	0.751024032833237	1.27735261976305	0.769938457832552	2.11916900450552	0.990794989612432
Decode to Finngen	APOBEC3G	finngen_R10_C3_AML_EXALLC	Inverse variance weighted	2	-1.58196	0.685975916783598	0.0211022865724466	-2.92648	-0.23745	0.205571178111492	0.0535855553798327	0.788636209340312	0.99983727176039
Decode to Finngen	PSMD9	finngen_R10_C3_AML_EXALLC	Wald ratio	1	1.0496589940324	0.779395566922421	0.178057450170108	-0.477956	2.57727430520034	2.85667680811077	0.62004928191915	13.1612157677847	0.899999475405274
Decode to Finngen	MCF2L	finngen_R10_C3_AML_EXALLC	Inverse variance weighted	2	0.340190609124894	0.495984250385428	0.492782512692678	-0.631939	1.31231973988033	1.40521541191814	0.531560360338419	3.71478105070723	0.99983727176039
Decode to Finngen	IFI16	finngen_R10_C3_AML_EXALLC	Wald ratio	1	0.832170142700329	1.25140504939627	0.50605775860426	-1.62058	3.28492403951701	2.29830097331091	0.197783208615701	26.7069555645916	0.989713665091089
Decode to Finngen	DPY30	finngen_R10_C3_AML_EXALLC	Wald ratio	1	-2.45277	1.61189773844641	0.128092343479353	-5.61209	0.706546705998033	0.0860546377869424	0.00365341684005655	2.02697940280125	0.825841952844227
Decode to Finngen	SULT1A3	finngen_R10_C3_AML_EXALLC	Inverse variance weighted	4	0.914769124975279	0.740751128064291	0.216859906443752	-0.537103	2.36664133598129	2.49619887539491	0.584438871533668	10.6615236066889	0.99983727176039
Decode to Finngen	SULT1A3	finngen_R10_C3_AML_EXALLC	MR Egger	4	-6.49304	4.08198838096998	0.25266011309995	-14.4937	1.50766010938357	0.00151394399310298	5.07517652177936e-07	4.51615112187074	0.997610084459343
Decode to Finngen	SULT1A3	finngen_R10_C3_AML_EXALLC	Weighted median	4	1.36628394702194	0.690395578324644	0.0478174580894924	0.013108613505642	2.71945928053824	3.92075386189967	1.01319490803461	15.172116168073	0.901716117603692
Decode to Finngen	SULT1A3	finngen_R10_C3_AML_EXALLC	Weighted mode	4	1.71420763830854	0.798226805459945	0.120990783401801	0.149683099607044	3.27873217701003	5.55227435943628	1.16146611533315	26.5421006738634	0.990794989612432
Decode to Finngen	NUDT12	finngen_R10_C3_AML_EXALLC	Inverse variance weighted	5	-0.0353596	0.335303212697413	0.916014242256824	-0.692554	0.621834671201288	0.965258222181382	0.50029671699985	1.86234169409719	0.99983727176039
Decode to Finngen	NUDT12	finngen_R10_C3_AML_EXALLC	MR Egger	5	-0.0792412	0.518688279375317	0.888274773713811	-1.09587	0.937387874110471	0.923817115881979	0.334248623547735	2.55330315062499	0.997610084459343
Decode to Finngen	NUDT12	finngen_R10_C3_AML_EXALLC	Weighted median	5	-0.0105486	0.270496214753742	0.968892489355984	-0.540721	0.519623941270061	0.989506802135554	0.582328113874862	1.68139522743863	0.997007278632302
Decode to Finngen	NUDT12	finngen_R10_C3_AML_EXALLC	Weighted mode	5	-0.00564662	0.288081480951655	0.985300591754895	-0.570286	0.558993081028427	0.994369290566987	0.565363538202135	1.74891060213575	0.999523114226085
Decode to Finngen	GNPNAT1	finngen_R10_C3_AML_EXALLC	Wald ratio	1	-0.377985	1.48919278252612	0.79963571453346	-3.2968	2.54083304843305	0.685240912604433	0.037001284191223	12.6902381517433	0.99241015271035
Decode to Finngen	LAP3	finngen_R10_C3_AML_EXALLC	Inverse variance weighted	3	0.120537099793702	0.400006789450609	0.763157045474261	-0.663476	0.904550407116895	1.12810259256288	0.515057771196349	2.47082080985036	0.99983727176039
Decode to Finngen	LAP3	finngen_R10_C3_AML_EXALLC	MR Egger	3	0.0330494437911295	0.532541387967392	0.960542070793164	-1.01073	1.07683056420722	1.03360164316167	0.363952586526471	2.93536135281399	0.997610084459343
Decode to Finngen	LAP3	finngen_R10_C3_AML_EXALLC	Weighted median	3	0.123914202174072	0.397716176684343	0.755371592633788	-0.65561	0.903437908475384	1.13191875066494	0.519125556971577	2.46807355349881	0.988614894320742
Decode to Finngen	LAP3	finngen_R10_C3_AML_EXALLC	Weighted mode	3	0.112574394789793	0.382628183539677	0.796320622785211	-0.637377	0.86252563452756	1.11915551315497	0.528677409550771	2.36913671739721	0.990794989612432
Decode to Finngen	KPNA6	finngen_R10_C3_AML_EXALLC	Wald ratio	1	0.254774930362117	1.44737604456825	0.860273996826177	-2.58208	3.09163197771588	1.29017120982576	0.0756163978157636	22.0129733595463	0.993317552227483
Decode to Finngen	HSD17B14	finngen_R10_C3_AML_EXALLC	Inverse variance weighted	2	-0.0169869	1.10565326460482	0.987742031073966	-2.18407	2.15009348446184	0.983156549976497	0.112582689135695	8.58566098555928	0.99983727176039
Decode to Finngen	TTL	finngen_R10_C3_AML_EXALLC	Wald ratio	1	0.71199501867995	2.33023661270237	0.759950163591684	-3.85527	5.27925877957659	2.03805315963955	0.0211679138335632	196.224375919882	0.99241015271035
Decode to Finngen	RGS18	finngen_R10_C3_AML_EXALLC	Wald ratio	1	-0.618193	1.66197262773723	0.709919902128855	-3.87566	2.63927291970803	0.538917149895464	0.0207406490717511	14.0030185866758	0.99241015271035
Decode to Finngen	CRYZ	finngen_R10_C3_AML_EXALLC	Inverse variance weighted	6	-0.302963	0.263411202547444	0.250080726389711	-0.819249	0.213322686479929	0.738626225234557	0.440762442635443	1.23778400297026	0.99983727176039
Decode to Finngen	CRYZ	finngen_R10_C3_AML_EXALLC	MR Egger	6	0.134725754643317	0.67761427889415	0.85209771416063	-1.1934	1.46284974127585	1.14422294348932	0.303189204217933	4.31825	0.997610084459343
Decode to Finngen	CRYZ	finngen_R10_C3_AML_EXALLC	Weighted median	6	-0.335606	0.267784291240176	0.210107426165619	-0.860463	0.189251165458835	0.714904690358059	0.422966095258002	1.20834440875029	0.963063440231722
Decode to Finngen	CRYZ	finngen_R10_C3_AML_EXALLC	Weighted mode	6	-0.367931	0.313556905443684	0.293479761185477	-0.982503	0.246640363092906	0.692164820662513	0.374372979827817	1.27971879590005	0.990794989612432
Decode to Finngen	LANCL1	finngen_R10_C3_AML_EXALLC	Inverse variance weighted	2	-0.3747	0.403448639970658	0.353022390169532	-1.16546	0.416059311627295	0.687495480889127	0.311779411060582	1.51597578119464	0.99983727176039
Decode to Finngen	NMRAL1	finngen_R10_C3_AML_EXALLC	Inverse variance weighted	10	0.394408778288122	0.325206961199151	0.225208911010804	-0.242997	1.03181442223846	1.48350685013549	0.78427397194725	2.80615276436453	0.99983727176039
Decode to Finngen	NMRAL1	finngen_R10_C3_AML_EXALLC	MR Egger	10	0.557620479583711	0.701306181856112	0.449489812363133	-0.81694	1.93218059602169	1.7465116916672	0.441781599917644	6.90454987192508	0.997610084459343
Decode to Finngen	NMRAL1	finngen_R10_C3_AML_EXALLC	Weighted median	10	0.725733568375518	0.326513190693145	0.02623754464888	0.0857677146169532	1.36569942213408	2.06624627708043	1.0895532116235	3.91846275335843	0.758516909563688
Decode to Finngen	NMRAL1	finngen_R10_C3_AML_EXALLC	Weighted mode	10	0.790372782376778	0.32513289710046	0.0379251472247979	0.153112304059876	1.42763326069368	2.20421796673109	1.16545585701788	4.16882099446656	0.990794989612432
Decode to Finngen	GNMT	finngen_R10_C3_AML_EXALLC	Inverse variance weighted	2	-0.293454	0.40826261756294	0.472272663304689	-1.09365	0.506741195970926	0.745683870668489	0.334992121656866	1.65987317022547	0.99983727176039
Decode to Finngen	TNFAIP3	finngen_R10_C3_AML_EXALLC	Wald ratio	1	0.366312625250501	0.860541082164329	0.670343156860306	-1.32035	2.05297314629259	1.44240610474523	0.267042382882529	7.79103057929766	0.99241015271035
Decode to Finngen	DHX58	finngen_R10_C3_AML_EXALLC	Inverse variance weighted	2	-0.685196	0.547409657692565	0.210676807199348	-1.75812	0.3877266670742	0.503991305524396	0.172368751827703	1.47362693847251	0.99983727176039
Decode to Finngen	BDNF	finngen_R10_C3_AML_EXALLC	Inverse variance weighted	2	-1.39444	0.852369206510983	0.10184831252501	-3.06508	0.276203156447816	0.247971740647039	0.0466499168983959	1.31811562051543	0.99983727176039
Decode to Finngen	IL1RAP	finngen_R10_C3_AML_EXALLC	Inverse variance weighted	5	0.115548837113021	0.158483150432024	0.465945233515576	-0.195078	0.426175811959789	1.12248933234809	0.822770366132436	1.53138998814214	0.99983727176039
Decode to Finngen	IL1RAP	finngen_R10_C3_AML_EXALLC	MR Egger	5	-0.0576877	0.265610644717652	0.841993394891373	-0.578285	0.462909114480655	0.943944648927943	0.560859633286282	1.58868894703443	0.997610084459343
Decode to Finngen	IL1RAP	finngen_R10_C3_AML_EXALLC	Weighted median	5	-0.0132489	0.195673699205991	0.946017337842853	-0.396769	0.370271592984395	0.986838522332827	0.672489145670651	1.44812786262721	0.997007278632302
Decode to Finngen	IL1RAP	finngen_R10_C3_AML_EXALLC	Weighted mode	5	-0.0813275	0.194049458944045	0.696665650192372	-0.461664	0.299009413587945	0.921891698544712	0.630233769658928	1.3485223178466	0.990794989612432
Decode to Finngen	IL15RA	finngen_R10_C3_AML_EXALLC	Inverse variance weighted	6	0.0614236340530618	0.240182944383889	0.798154024651633	-0.409335	0.532182205045485	1.06334928975268	0.664091766204609	1.70264377539228	0.99983727176039
Decode to Finngen	IL15RA	finngen_R10_C3_AML_EXALLC	MR Egger	6	-0.524634	0.462231284364655	0.319773430719127	-1.43061	0.381339169270944	0.591771825624387	0.239163594489629	1.46424414781911	0.997610084459343
Decode to Finngen	IL15RA	finngen_R10_C3_AML_EXALLC	Weighted median	6	-0.000581849	0.229193284598596	0.997974428182748	-0.449801	0.448636989285949	0.99941832071373	0.637755252288072	1.5661760153205	0.999188508995622
Decode to Finngen	IL15RA	finngen_R10_C3_AML_EXALLC	Weighted mode	6	0.0014306006501581	0.217987047078436	0.995017493868393	-0.425824	0.428685212923892	1.00143162444743	0.653231293120065	1.53523768534322	0.999523114226085
Decode to Finngen	MAGI2	finngen_R10_C3_AML_EXALLC	Inverse variance weighted	8	-0.170455	0.237055554655688	0.472108403543139	-0.635084	0.294173432848353	0.843280653338523	0.529890794700331	1.34201663325215	0.99983727176039
Decode to Finngen	MAGI2	finngen_R10_C3_AML_EXALLC	MR Egger	8	-0.218909	0.495826377884539	0.67431431504126	-1.19073	0.752910342616901	0.803394536111376	0.303999549741502	2.12317018627971	0.997610084459343
Decode to Finngen	MAGI2	finngen_R10_C3_AML_EXALLC	Weighted median	8	-0.253446	0.246065093618673	0.303012393676818	-0.735733	0.228841788859324	0.776121813752485	0.479153929077968	1.25714312922691	0.963063440231722
Decode to Finngen	MAGI2	finngen_R10_C3_AML_EXALLC	Weighted mode	8	-0.284865	0.240489147756064	0.27485988640714	-0.756224	0.186493362029578	0.752115506639871	0.469435628056784	1.20501662319445	0.990794989612432
Decode to Finngen	PKP2	finngen_R10_C3_AML_EXALLC	Inverse variance weighted	2	0.266931454057003	0.821009863188031	0.745085895030798	-1.34225	1.87611078590554	1.30595092562484	0.261257732568834	6.52806637863259	0.99983727176039
Decode to Finngen	CST4	finngen_R10_C3_AML_EXALLC	Inverse variance weighted	4	-0.457102	0.415233279853089	0.270970068234618	-1.27096	0.356755419864855	0.633115880110251	0.280562422924087	1.42868639880628	0.99983727176039
Decode to Finngen	CST4	finngen_R10_C3_AML_EXALLC	MR Egger	4	-0.58736	0.578944102929821	0.417095336948042	-1.72209	0.547370782123122	0.55579283136807	0.178692272366895	1.7287019036049	0.997610084459343
Decode to Finngen	CST4	finngen_R10_C3_AML_EXALLC	Weighted median	4	-0.59086	0.443280157421648	0.182556141679432	-1.45969	0.277969532209589	0.55385100284733	0.232308584647737	1.32044596552529	0.921740519031733
Decode to Finngen	CST4	finngen_R10_C3_AML_EXALLC	Weighted mode	4	-0.611743	0.458514558842881	0.274378673009041	-1.51043	0.286945914666626	0.542404839146531	0.220814751827615	1.33235215081668	0.990794989612432
Decode to Finngen	IL18R1	finngen_R10_C3_AML_EXALLC	Inverse variance weighted	8	-0.000230238	0.171225650528751	0.998927128468847	-0.335833	0.335372037242267	0.999769788708602	0.714742806041202	1.3984605678659	0.99983727176039
Decode to Finngen	IL18R1	finngen_R10_C3_AML_EXALLC	MR Egger	8	-0.421662	0.697404719827776	0.567579200757746	-1.78858	0.945251252274222	0.655955715885883	0.167198215798402	2.57345988501555	0.997610084459343
Decode to Finngen	IL18R1	finngen_R10_C3_AML_EXALLC	Weighted median	8	0.024152552158084	0.197228886663481	0.902535113579065	-0.362416	0.410721170018506	1.02444658750845	0.695992728887965	1.5079048488546	0.997007278632302
Decode to Finngen	IL18R1	finngen_R10_C3_AML_EXALLC	Weighted mode	8	0.0177994285697625	0.185648699170107	0.926305403997429	-0.346072	0.381670878943172	1.01795878246382	0.707461532616017	1.4647299323307	0.991683738535859
Decode to Finngen	IGFBP6	finngen_R10_C3_AML_EXALLC	Wald ratio	1	-0.135978	1.20286806883365	0.909995016997737	-2.4936	2.22164340344168	0.872861825224152	0.0826120746953672	9.22247466539374	0.99541596869227
Decode to Finngen	DEF6	finngen_R10_C3_AML_EXALLC	Wald ratio	1	-1.09914	0.658306010928962	0.0949884317818396	-2.38942	0.191138485558158	0.333157044235046	0.091682745740896	1.21062709484193	0.825841952844227
Decode to Finngen	CBR3	finngen_R10_C3_AML_EXALLC	Inverse variance weighted	8	0.0108399122511384	0.266716069620042	0.96758118780766	-0.511924	0.53360340870642	1.01089887696479	0.599341585259921	1.70506529929086	0.99983727176039
Decode to Finngen	CBR3	finngen_R10_C3_AML_EXALLC	MR Egger	8	-0.496417	0.424976834590641	0.287075158370175	-1.32937	0.336537349203685	0.608707606903432	0.264643446893659	1.40009116058328	0.997610084459343
Decode to Finngen	CBR3	finngen_R10_C3_AML_EXALLC	Weighted median	8	-0.0504216	0.272761774229145	0.85334215070876	-0.585035	0.484191485260582	0.950828478091668	0.557086547444048	1.62286237012557	0.997007278632302
Decode to Finngen	CBR3	finngen_R10_C3_AML_EXALLC	Weighted mode	8	-0.0621739	0.256884739823687	0.815694416947333	-0.565668	0.441320211906988	0.939719475903127	0.567980627019968	1.55475847481784	0.990794989612432
Decode to Finngen	HBEGF	finngen_R10_C3_AML_EXALLC	Wald ratio	1	-0.528829	1.81787051792829	0.771123530255746	-4.09185	3.03419752988048	0.589294815290283	0.0167082127267548	20.7842924319445	0.99241015271035
Decode to Finngen	C1QC	finngen_R10_C3_AML_EXALLC	Inverse variance weighted	8	0.470269532927271	0.217121653440233	0.0303168074410337	0.0447110921844138	0.895827973670128	1.60042550245929	1.04572569793525	2.44936295816329	0.99983727176039
Decode to Finngen	C1QC	finngen_R10_C3_AML_EXALLC	MR Egger	8	1.13499981651065	0.483212917473623	0.0571473715140255	0.187902498262348	2.08209713475895	3.11117297203796	1.20671585272105	8.02127297831817	0.997610084459343
Decode to Finngen	C1QC	finngen_R10_C3_AML_EXALLC	Weighted median	8	0.709166941462912	0.24789703258729	0.00422664352077375	0.223288757591823	1.19505	2.03229753044969	1.25018152102569	3.30370684801302	0.758516909563688
Decode to Finngen	C1QC	finngen_R10_C3_AML_EXALLC	Weighted mode	8	0.592128248510195	0.247761224649588	0.0481748305784598	0.106516248197003	1.07774024882339	1.80783183948542	1.11239600072821	2.93803282079198	0.990794989612432
Decode to Finngen	CNTFR	finngen_R10_C3_AML_EXALLC	Inverse variance weighted	4	0.617900304380521	0.343022411015283	0.0716491624009412	-0.0544236	1.29022422997048	1.85502895366164	0.947030839165663	3.63360122670836	0.99983727176039
Decode to Finngen	CNTFR	finngen_R10_C3_AML_EXALLC	MR Egger	4	-0.392226	0.767944133282381	0.660320355347611	-1.8974	1.11294454965827	0.675551454799147	0.149958535543643	3.04330638083903	0.997610084459343
Decode to Finngen	CNTFR	finngen_R10_C3_AML_EXALLC	Weighted median	4	0.569038934020314	0.338893596506868	0.0931310060145578	-0.0951925	1.23327038317378	1.76656844649406	0.909197883267215	3.4324365834794	0.901716117603692
Decode to Finngen	CNTFR	finngen_R10_C3_AML_EXALLC	Weighted mode	4	0.450738452509625	0.348463965628334	0.286429353270672	-0.232251	1.13372782514116	1.56947073727451	0.792747182128972	3.10721810268162	0.990794989612432
Decode to Finngen	RAP1GDS1	finngen_R10_C3_AML_EXALLC	Wald ratio	1	1.01333703703704	1.92025925925926	0.597701707541734	-2.75037	4.77704518518519	2.75477849156597	0.0639041412687427	118.752938180963	0.99241015271035
Decode to Finngen	MTHFS	finngen_R10_C3_AML_EXALLC	Inverse variance weighted	7	-0.146597	0.285539653479685	0.607669177109726	-0.706255	0.413060695710557	0.863641933316267	0.493488982330225	1.51143676087817	0.99983727176039
Decode to Finngen	MTHFS	finngen_R10_C3_AML_EXALLC	MR Egger	7	0.356977476477847	0.450503932535609	0.464049461618987	-0.52601	1.23996518424764	1.42900368329528	0.590958058386208	3.45549315707435	0.997610084459343
Decode to Finngen	MTHFS	finngen_R10_C3_AML_EXALLC	Weighted median	7	-0.114131	0.305223771439987	0.708460453976812	-0.712369	0.484107931889253	0.892141380955128	0.49048074718417	1.62272678016792	0.988614894320742
Decode to Finngen	MTHFS	finngen_R10_C3_AML_EXALLC	Weighted mode	7	-0.0228871	0.298685272929327	0.941412148103468	-0.60831	0.562536012224748	0.977372800733507	0.544269768177144	1.75511786152111	0.993901998281039
Decode to Finngen	THBS2	finngen_R10_C3_AML_EXALLC	Wald ratio	1	0.288062390158172	1.17746	0.806729623060998	-2.01976	2.5958848857645	1.33384052004845	0.132687292220893	13.408447057321	0.99241015271035
Decode to Finngen	RELT	finngen_R10_C3_AML_EXALLC	Wald ratio	1	0.375269102990033	1.675	0.822725201794788	-2.90773	3.65826910299003	1.45538300984571	0.0545994812599478	38.7941360699583	0.99241015271035
Decode to Finngen	PIANP	finngen_R10_C3_AML_EXALLC	Wald ratio	1	0.138457508731083	0.559398137369034	0.80451234190885	-0.957963	1.23487785797439	1.14850087927364	0.383673694896699	3.43795857583477	0.99241015271035
Decode to Finngen	S100A4	finngen_R10_C3_AML_EXALLC	Inverse variance weighted	2	-1.10716	0.938173064997421	0.237951705877396	-2.94598	0.731660557354023	0.330496684985776	0.0525506476419257	2.07852926058791	0.99983727176039
Decode to Finngen	EFNB2	finngen_R10_C3_AML_EXALLC	Inverse variance weighted	2	-0.255997	1.18882306040989	0.829505111181642	-2.58609	2.07409641038654	0.774144455327198	0.0753139436698797	7.95735302802265	0.99983727176039
Decode to Finngen	IL1R2	finngen_R10_C3_AML_EXALLC	Inverse variance weighted	4	-0.18946	0.213361976716198	0.374553283384759	-0.60765	0.2287290098313	0.827405428111281	0.544629278399279	1.25700135784128	0.99983727176039
Decode to Finngen	IL1R2	finngen_R10_C3_AML_EXALLC	MR Egger	4	0.355840476749593	0.436069664265154	0.500220080919659	-0.498856	1.2105370187093	1.42737982983112	0.60722488823579	3.35528602018955	0.997610084459343
Decode to Finngen	IL1R2	finngen_R10_C3_AML_EXALLC	Weighted median	4	-0.165947	0.22648815142848	0.463742614805186	-0.609864	0.27796935035656	0.847090767593283	0.543424659370516	1.32044572539821	0.976519615110977
Decode to Finngen	IL1R2	finngen_R10_C3_AML_EXALLC	Weighted mode	4	-0.124487	0.213670422627798	0.601054725395249	-0.543281	0.294307336870339	0.882950012045963	0.580839551294868	1.34219634670883	0.990794989612432
Decode to Finngen	AMIGO2	finngen_R10_C3_AML_EXALLC	Inverse variance weighted	3	-0.3735	1.05355032522119	0.722952290694384	-2.43846	1.69145829621676	0.68832075142971	0.0872952717405985	5.42738967875183	0.99983727176039
Decode to Finngen	AMIGO2	finngen_R10_C3_AML_EXALLC	MR Egger	3	0.3269100563433	4.2342737745635	0.950946637014417	-7.97227	8.62608665448775	1.38667674879367	0.000344896377265417	5575.21775349133	0.997610084459343
Decode to Finngen	AMIGO2	finngen_R10_C3_AML_EXALLC	Weighted median	3	-0.825415	0.852223721761271	0.332773363215302	-2.49577	0.844943359790713	0.438053103598918	0.0824326543829983	2.32784596115374	0.963063440231722
Decode to Finngen	AMIGO2	finngen_R10_C3_AML_EXALLC	Weighted mode	3	-1.00675	0.894984988914294	0.377496087933977	-2.76093	0.747415729093887	0.365402844964357	0.0632332235135146	2.11153617812176	0.990794989612432
Decode to Finngen	ISG15	finngen_R10_C3_AML_EXALLC	Inverse variance weighted	4	-0.114869	0.392319279203087	0.769679598041816	-0.883815	0.654077047659277	0.89148315268149	0.413203724981663	1.92336652228921	0.99983727176039
Decode to Finngen	ISG15	finngen_R10_C3_AML_EXALLC	MR Egger	4	-0.322826	2.31038338692933	0.901675765913591	-4.85118	4.20552496550788	0.724099494371105	0.00781916184390844	67.0557904050758	0.997610084459343
Decode to Finngen	ISG15	finngen_R10_C3_AML_EXALLC	Weighted median	4	-0.153093	0.288254606355734	0.595346880634955	-0.718072	0.411885923942027	0.858049829778869	0.487691554715451	1.50966221019168	0.988614894320742
Decode to Finngen	ISG15	finngen_R10_C3_AML_EXALLC	Weighted mode	4	-0.174213	0.290854760638842	0.591406505591159	-0.744288	0.395862785684388	0.840118315592416	0.475072490021431	1.48566544899706	0.990794989612432
Decode to Finngen	EFNA3	finngen_R10_C3_AML_EXALLC	Wald ratio	1	-2.80798	3.58275711159737	0.433188448543027	-9.83018	4.21422800875274	0.0603269749215874	5.38030786363931e-05	67.6419267340612	0.989713665091089
Decode to Finngen	YWHAB	finngen_R10_C3_AML_EXALLC	Inverse variance weighted	2	-0.674194	0.587499385148115	0.251147757097366	-1.82569	0.477304453714737	0.509566792258402	0.161105937084739	1.61172406474345	0.99983727176039
Decode to Finngen	ANXA5	finngen_R10_C3_AML_EXALLC	Inverse variance weighted	2	-0.686608	0.64042560848512	0.283669935012069	-1.94184	0.568626505580592	0.503280461341949	0.143439508002243	1.76584001364954	0.99983727176039
Decode to Finngen	ANXA7	finngen_R10_C3_AML_EXALLC	Inverse variance weighted	2	1.08522324782264	1.24676900987711	0.384066291091233	-1.35844	3.52889050718178	2.96010058098937	0.257060449023455	34.0861283128551	0.99983727176039
Decode to Finngen	HEXIM2	finngen_R10_C3_AML_EXALLC	Wald ratio	1	0.490081587651599	1.08668908489526	0.651999623298964	-1.63983	2.61999219404631	1.63244940223537	0.19401321207796	13.7356163650741	0.99241015271035
Decode to Finngen	RBP7	finngen_R10_C3_AML_EXALLC	Wald ratio	1	0.952980694980695	0.79611583011583	0.231291844672666	-0.607406	2.51336772200772	2.59342836896369	0.544761969983767	12.3464395011753	0.966168667413972
Decode to Finngen	RAB6B	finngen_R10_C3_AML_EXALLC	Wald ratio	1	-0.151789	0.433006510915358	0.72592917125957	-1.00048	0.69690417464573	0.8591699014445	0.367702405697047	2.00752812086941	0.99241015271035
Decode to Finngen	PREP	finngen_R10_C3_AML_EXALLC	Inverse variance weighted	2	0.280196238976456	1.07859953028704	0.795035157699337	-1.83386	2.39425131833906	1.32338948745589	0.159795750217668	10.9599894435435	0.99983727176039
Decode to Finngen	VOPP1	finngen_R10_C3_AML_EXALLC	Inverse variance weighted	2	1.21923664986348	1.0834678124077	0.260457894664578	-0.90436	3.34283356218258	3.38460311001436	0.404800768535092	28.2992007494812	0.99983727176039
Decode to Finngen	SUMO3	finngen_R10_C3_AML_EXALLC	Wald ratio	1	-0.542715	1.61347222222222	0.736596143047919	-3.70512	2.61969104938272	0.581168523707342	0.024597264000319	13.7314805802707	0.99241015271035
Decode to Finngen	DNAJC17	finngen_R10_C3_AML_EXALLC	Inverse variance weighted	2	1.16818763019045	0.852354191072293	0.170517623121852	-0.502427	2.83880184469215	3.21615848476286	0.605060646206667	17.0952704724067	0.99983727176039
Decode to Finngen	CAPN2	finngen_R10_C3_AML_EXALLC	Inverse variance weighted	3	-0.00560644	0.421440057660424	0.989386003144675	-0.831629	0.820416068669024	0.994409242434315	0.435339558842169	2.27144471793176	0.99983727176039
Decode to Finngen	CAPN2	finngen_R10_C3_AML_EXALLC	MR Egger	3	-0.361609	0.556664887987488	0.633247931179542	-1.45267	0.729454596590865	0.696554957339815	0.233944408041823	2.07394916021217	0.997610084459343
Decode to Finngen	CAPN2	finngen_R10_C3_AML_EXALLC	Weighted median	3	-0.0289396	0.434561081913382	0.946904168435028	-0.880679	0.822800148281648	0.97147516673342	0.414501248305096	2.27686648336717	0.997007278632302
Decode to Finngen	CAPN2	finngen_R10_C3_AML_EXALLC	Weighted mode	3	-0.171958	0.456917983152364	0.742835176971136	-1.06752	0.723601213380915	0.842014508746641	0.343861169337147	2.06184500072093	0.990794989612432
Decode to Finngen	PTPN7	finngen_R10_C3_AML_EXALLC	Wald ratio	1	1.05621052631579	1.64638504155125	0.521176372099184	-2.1707	4.28312520775623	2.87545386051159	0.114097246456722	72.4665595419707	0.989713665091089
Decode to Finngen	C8G	finngen_R10_C3_AML_EXALLC	Inverse variance weighted	5	0.0788977480895621	0.223919468338918	0.724576720944665	-0.359984	0.517779906033842	1.08209367026817	0.697687203031101	1.67829753240042	0.99983727176039
Decode to Finngen	C8G	finngen_R10_C3_AML_EXALLC	MR Egger	5	-0.257634	0.409641640876553	0.574026077035723	-1.06053	0.545263370099343	0.772877863572645	0.346271592596049	1.72506265247539	0.997610084459343
Decode to Finngen	C8G	finngen_R10_C3_AML_EXALLC	Weighted median	5	0.0107530682895854	0.241079430293096	0.96442308198437	-0.461763	0.483268751664053	1.01081109031351	0.630171915494389	1.62136559116443	0.997007278632302
Decode to Finngen	C8G	finngen_R10_C3_AML_EXALLC	Weighted mode	5	0.00828588271879061	0.245359556644466	0.974678239249135	-0.472619	0.489190613741944	1.00832030565412	0.623367623529755	1.63099558016409	0.99523596886109
Decode to Finngen	CST6	finngen_R10_C3_AML_EXALLC	Inverse variance weighted	3	-0.625886	0.549555449921828	0.254747207733444	-1.70301	0.451243065506108	0.534787602096542	0.182133690534708	1.57026291246027	0.99983727176039
Decode to Finngen	CST6	finngen_R10_C3_AML_EXALLC	MR Egger	3	-0.279004	1.16052496698466	0.849799745384576	-2.55363	1.99562541743749	0.75653724182398	0.0777985525176561	7.35680266206422	0.997610084459343
Decode to Finngen	CST6	finngen_R10_C3_AML_EXALLC	Weighted median	3	-0.596709	0.553239550077672	0.28077794825389	-1.68106	0.48764006018167	0.550620498285222	0.186176714914717	1.62846859378063	0.963063440231722
Decode to Finngen	CST6	finngen_R10_C3_AML_EXALLC	Weighted mode	3	-0.574355	0.585226301416295	0.429866531329071	-1.7214	0.572688733284961	0.56306803328714	0.178815922486997	1.77302784729868	0.990794989612432
Decode to Finngen	CRLF1	finngen_R10_C3_AML_EXALLC	Wald ratio	1	-0.127507	0.405037878787879	0.752911125788295	-0.921381	0.666367045454545	0.880287080411981	0.39796889126873	1.94715054603851	0.99241015271035
Decode to Finngen	NETO1	finngen_R10_C3_AML_EXALLC	Inverse variance weighted	2	-0.922381	1.24529209612904	0.458878718190655	-3.36315	1.5183915497062	0.397571312402998	0.0346258949762332	4.56487690944408	0.99983727176039
Decode to Finngen	CCDC134	finngen_R10_C3_AML_EXALLC	Inverse variance weighted	2	-1.08466	1.1633069602774	0.351133257981035	-3.36474	1.19542191826539	0.338016785368605	0.0345709561857726	3.30495189594863	0.99983727176039
Decode to Finngen	REG3A	finngen_R10_C3_AML_EXALLC	Inverse variance weighted	5	0.565636655210648	0.376749552509012	0.133262510203105	-0.172792	1.30406577812831	1.76056830097459	0.841312196177553	3.68424558264981	0.99983727176039
Decode to Finngen	REG3A	finngen_R10_C3_AML_EXALLC	MR Egger	5	-0.881497	1.57673527021563	0.615137832541891	-3.9719	2.20890407009553	0.414162421543196	0.0188376417692943	9.10573167911717	0.997610084459343
Decode to Finngen	REG3A	finngen_R10_C3_AML_EXALLC	Weighted median	5	0.606409732053991	0.449292974153901	0.177112943129947	-0.274204	1.48702396139564	1.83383560434343	0.760176605310907	4.42391018121666	0.921740519031733
Decode to Finngen	REG3A	finngen_R10_C3_AML_EXALLC	Weighted mode	5	0.486530653721041	0.412830766083666	0.303907913633394	-0.322618	1.29567895524503	1.62666296197675	0.724250720288518	3.65347567871644	0.990794989612432
Decode to Finngen	SCGN	finngen_R10_C3_AML_EXALLC	Inverse variance weighted	2	-1.9331	1.26840723865568	0.127499671458206	-4.41918	0.552979654517107	0.144699148022897	0.0120441438947369	1.7384252149048	0.99983727176039
Decode to Finngen	VWC2	finngen_R10_C3_AML_EXALLC	Inverse variance weighted	7	-0.199981	0.342892034329054	0.559745884607808	-0.87205	0.472087239125752	0.818746187805288	0.418093772520246	1.60333725136562	0.99983727176039
Decode to Finngen	VWC2	finngen_R10_C3_AML_EXALLC	MR Egger	7	0.372931487867541	0.712058466418849	0.622837750380605	-1.0227	1.76856608204848	1.45198485784604	0.359621529922121	5.86244107206472	0.997610084459343
Decode to Finngen	VWC2	finngen_R10_C3_AML_EXALLC	Weighted median	7	-0.0636686	0.388661276133425	0.869876615320574	-0.825445	0.698107471533715	0.938315878045381	0.438040139150115	2.00994522716639	0.997007278632302
Decode to Finngen	VWC2	finngen_R10_C3_AML_EXALLC	Weighted mode	7	-0.145564	0.392609870255613	0.72355493759311	-0.915079	0.62395183841858	0.86453498406311	0.400485045405073	1.86628875970392	0.990794989612432
Decode to Finngen	TXNL4B	finngen_R10_C3_AML_EXALLC	Inverse variance weighted	3	1.8966901445832	0.644634046443193	0.00325811260610016	0.633207413554543	3.16017287561186	6.66380168043619	1.88364252118143	23.5746710624967	0.99983727176039
Decode to Finngen	TXNL4B	finngen_R10_C3_AML_EXALLC	MR Egger	3	0.978778465714519	1.21172412717771	0.567446871410488	-1.3962	3.35375775498283	2.66120350434744	0.247535611233045	28.6100414250444	0.997610084459343
Decode to Finngen	TXNL4B	finngen_R10_C3_AML_EXALLC	Weighted median	3	1.84332015502148	0.590217095323451	0.00178943392121974	0.686494648187515	3.00014566185544	6.31747848731458	1.98673909346653	20.088462832855	0.758516909563688
Decode to Finngen	TXNL4B	finngen_R10_C3_AML_EXALLC	Weighted mode	3	1.56166973822658	0.58192928558589	0.115324913652739	0.421088338478234	2.70225113797492	4.7667738684362	1.52361886663609	14.9132657847517	0.990794989612432
Decode to Finngen	CRADD	finngen_R10_C3_AML_EXALLC	Inverse variance weighted	2	0.105490741402671	1.13318051751983	0.92582998169981	-2.11554	2.32652455574154	1.11125581580509	0.120567794664258	10.2422831204586	0.99983727176039
Decode to Finngen	FTL	finngen_R10_C3_AML_EXALLC	Wald ratio	1	3.05269026548673	2.76799115044248	0.270090549183566	-2.37257	8.47795292035398	21.1722267849017	0.0932405664751917	4807.59828020327	0.969542200541184
Decode to Finngen	GBP1	finngen_R10_C3_AML_EXALLC	Inverse variance weighted	3	0.550514196749738	0.294698600825245	0.061753931186009	-0.0270951	1.12812345436722	1.73414448010951	0.973268717357875	3.08985280658979	0.99983727176039
Decode to Finngen	GBP1	finngen_R10_C3_AML_EXALLC	MR Egger	3	0.515914	0.611105163768131	0.553643105565678	-0.681852	1.71368052270154	1.67516957961895	0.505679747943137	5.54934844018368	0.997610084459343
Decode to Finngen	GBP1	finngen_R10_C3_AML_EXALLC	Weighted median	3	0.614742144123929	0.304545697186499	0.0435335248601512	0.0178325776383913	1.21165171060947	1.84917971622165	1.01799252740867	3.35902821564901	0.901716117603692
Decode to Finngen	GBP1	finngen_R10_C3_AML_EXALLC	Weighted mode	3	0.636148361867017	0.301653250395689	0.169461147801178	0.0449079910914666	1.22738873264257	1.88919037044567	1.04593162045454	3.41230744533149	0.990794989612432
Decode to Finngen	SDF2	finngen_R10_C3_AML_EXALLC	Inverse variance weighted	3	0.266447197142533	0.421832091947663	0.527620322758591	-0.560344	1.09323809735995	1.30531866296029	0.571012771272281	2.9839206714695	0.99983727176039
Decode to Finngen	SDF2	finngen_R10_C3_AML_EXALLC	MR Egger	3	0.50842647004472	1.14422796253288	0.733805547495278	-1.73426	2.75111327660917	1.66267286991306	0.17653072533876	15.6600561575892	0.997610084459343
Decode to Finngen	SDF2	finngen_R10_C3_AML_EXALLC	Weighted median	3	0.324074022396535	0.390533294249134	0.40663812268946	-0.441371	1.08951927912484	1.38274965777479	0.643153901440542	2.97284462053917	0.976519615110977
Decode to Finngen	SDF2	finngen_R10_C3_AML_EXALLC	Weighted mode	3	0.346000188928993	0.384157128324102	0.462819094840953	-0.406948	1.09894816044423	1.41340288285043	0.665678949427127	3.00100778456209	0.990794989612432
Decode to Finngen	CFL2	finngen_R10_C3_AML_EXALLC	Wald ratio	1	0.0129685305591678	0.892925877763329	0.988412222329112	-1.73717	1.76310325097529	1.01305298664715	0.17601849753129	5.83050286275896	0.996969681745096
Decode to Finngen	KNG1	finngen_R10_C3_AML_EXALLC	Inverse variance weighted	5	-0.0441787	0.244740546578197	0.856750345607398	-0.52387	0.435512775680289	0.956782969276901	0.592224100903464	1.54575548158508	0.99983727176039
Decode to Finngen	KNG1	finngen_R10_C3_AML_EXALLC	MR Egger	5	-0.487658	0.441443742703688	0.349937343276308	-1.35289	0.377571862640168	0.614062924578555	0.258492755968685	1.45873826881109	0.997610084459343
Decode to Finngen	KNG1	finngen_R10_C3_AML_EXALLC	Weighted median	5	-0.129575	0.253859905588164	0.609758064457076	-0.62714	0.367990537803285	0.878468808713244	0.534117037812908	1.44482836765897	0.988614894320742
Decode to Finngen	KNG1	finngen_R10_C3_AML_EXALLC	Weighted mode	5	-0.131775	0.260608540354867	0.639698357760296	-0.642568	0.379017608386604	0.876538079415944	0.525940142733464	1.46084875870667	0.990794989612432
Decode to Finngen	APOA5	finngen_R10_C3_AML_EXALLC	Inverse variance weighted	8	-0.033011	0.242865405006402	0.891881978236366	-0.509027	0.443005145726623	0.967527870198939	0.601079999955604	1.55738034817468	0.99983727176039
Decode to Finngen	APOA5	finngen_R10_C3_AML_EXALLC	MR Egger	8	-0.52142	0.593933201365154	0.413761134210009	-1.68553	0.6426889169324	0.593676834255529	0.185346314716359	1.90158722104098	0.997610084459343
Decode to Finngen	APOA5	finngen_R10_C3_AML_EXALLC	Weighted median	8	-0.134151	0.234198205968495	0.566772299205723	-0.59318	0.324877046792991	0.87445762941862	0.55256736766198	1.38386048543534	0.988614894320742
Decode to Finngen	APOA5	finngen_R10_C3_AML_EXALLC	Weighted mode	8	-0.141182	0.215315862456177	0.532970061411919	-0.563201	0.280837320209753	0.868331460564752	0.569383626295565	1.32423815962547	0.990794989612432
Decode to Finngen	APOC1	finngen_R10_C3_AML_EXALLC	Inverse variance weighted	3	1.50710717220469	1.04473258209777	0.149139672216991	-0.540569	3.55478303311631	4.5136546642657	0.582416944238404	34.9802295928879	0.99983727176039
Decode to Finngen	APOC1	finngen_R10_C3_AML_EXALLC	MR Egger	3	-5.11824	3.80577376595405	0.407037880170327	-12.5776	2.34107557461805	0.00598654393002901	3.44854695562413e-06	10.3924083642587	0.997610084459343
Decode to Finngen	APOC1	finngen_R10_C3_AML_EXALLC	Weighted median	3	1.57698714106481	0.938813985743357	0.0930029922087728	-0.263088	3.41706255312179	4.84035052712003	0.768674042696002	30.479750744825	0.901716117603692
Decode to Finngen	APOC1	finngen_R10_C3_AML_EXALLC	Weighted mode	3	0.278375212222311	1.00025415438297	0.806912324787891	-1.68212	2.23887335481293	1.32098175273311	0.185978736747002	9.38275429533467	0.990794989612432
Decode to Finngen	BPIFB1	finngen_R10_C3_AML_EXALLC	Inverse variance weighted	6	-0.414895	0.372745247202482	0.265674615285319	-1.14548	0.315685875906994	0.660409746470605	0.31807264047326	1.37119946118105	0.99983727176039
Decode to Finngen	BPIFB1	finngen_R10_C3_AML_EXALLC	MR Egger	6	-0.0995515	0.892949526730883	0.916601170058013	-1.84973	1.65062953657587	0.905243296213802	0.157279215862711	5.21025884345291	0.997610084459343
Decode to Finngen	BPIFB1	finngen_R10_C3_AML_EXALLC	Weighted median	6	-0.417781	0.431335675000004	0.332757322347126	-1.2632	0.427637006601906	0.658506480594249	0.282748112533499	1.53362928261192	0.963063440231722
Decode to Finngen	BPIFB1	finngen_R10_C3_AML_EXALLC	Weighted mode	6	-0.398796	0.485411366485218	0.448712718211783	-1.3502	0.552610482892431	0.671127734719687	0.25918788029208	1.73778355609223	0.990794989612432
Decode to Finngen	BMPER	finngen_R10_C3_AML_EXALLC	Inverse variance weighted	2	-0.538018	0.786490877939404	0.493928694599895	-2.07954	1.00350447844831	0.58390461363385	0.124987722928656	2.72782470017082	0.99983727176039
Decode to Finngen	CPB1	finngen_R10_C3_AML_EXALLC	Inverse variance weighted	2	0.702804901818563	0.448326872130308	0.11697050296135	-0.175916	1.58152557119397	2.01940901508715	0.838688625153813	4.86236804447821	0.99983727176039
Decode to Finngen	CTSE	finngen_R10_C3_AML_EXALLC	Inverse variance weighted	4	0.00123511317532628	0.359329594251643	0.997257459979185	-0.703051	0.705521117908547	1.00123587624173	0.495072584624723	2.02490162252358	0.99983727176039
Decode to Finngen	CTSE	finngen_R10_C3_AML_EXALLC	MR Egger	4	0.622189323497158	0.341772326933474	0.210287490592139	-0.0476844	1.29206308428677	1.86300229498958	0.95343460801745	3.64028903707775	0.997610084459343
Decode to Finngen	CTSE	finngen_R10_C3_AML_EXALLC	Weighted median	4	0.0737163125494211	0.236164432430745	0.754934300278568	-0.389166	0.536598600113682	1.07650137224464	0.677621792392944	1.71017995208246	0.988614894320742
Decode to Finngen	CTSE	finngen_R10_C3_AML_EXALLC	Weighted mode	4	0.0712929002816649	0.235680458616316	0.782033154799837	-0.390641	0.533226599169644	1.07389572416788	0.676623156374417	1.70442293545727	0.990794989612432
Decode to Finngen	KL	finngen_R10_C3_AML_EXALLC	Inverse variance weighted	3	0.692942483671764	0.656715295468717	0.291350224237367	-0.594219	1.98010446279045	1.99959064812159	0.551993231007986	7.24349962182324	0.99983727176039
Decode to Finngen	KL	finngen_R10_C3_AML_EXALLC	MR Egger	3	1.93859360162666	0.880203582802113	0.271334001295316	0.213394579334521	3.6637926239188	6.9489710734195	1.23787299399448	39.0090091741967	0.997610084459343
Decode to Finngen	KL	finngen_R10_C3_AML_EXALLC	Weighted median	3	0.805445735663252	0.526531235392389	0.126085874920239	-0.226555	1.83744695703234	2.23769369644414	0.797275103713823	6.28048343135419	0.901716117603692
Decode to Finngen	KL	finngen_R10_C3_AML_EXALLC	Weighted mode	3	1.07293934679873	0.513761165004601	0.171987481756311	0.0659674633897089	2.07991123020774	2.92396141781488	1.06819196125502	8.00375839079069	0.990794989612432
Decode to Finngen	FABP2	finngen_R10_C3_AML_EXALLC	Inverse variance weighted	4	-0.12944	0.201299505321863	0.5202107546111	-0.523987	0.265107308395183	0.878587546288911	0.592155060149505	1.30357085236944	0.99983727176039
Decode to Finngen	FABP2	finngen_R10_C3_AML_EXALLC	MR Egger	4	-1.08172	0.763815940790344	0.292394752433001	-2.5788	0.415355822409637	0.339010763441972	0.0758647851898025	1.51490968361638	0.997610084459343
Decode to Finngen	FABP2	finngen_R10_C3_AML_EXALLC	Weighted median	4	-0.128538	0.218471130411753	0.556294848689333	-0.556742	0.299665098313957	0.879379866316783	0.573073250909162	1.34940681327648	0.988614894320742
Decode to Finngen	FABP2	finngen_R10_C3_AML_EXALLC	Weighted mode	4	-0.130784	0.22298760486249	0.598746846833519	-0.567839	0.306272084960218	0.877407606809996	0.566748675786632	1.35835184338017	0.990794989612432
Decode to Finngen	NRP2	finngen_R10_C3_AML_EXALLC	Inverse variance weighted	4	-0.135934	0.372808951201137	0.715394570226812	-0.866639	0.594771688319772	0.872900367671124	0.420361846055372	1.81261705606844	0.99983727176039
Decode to Finngen	NRP2	finngen_R10_C3_AML_EXALLC	MR Egger	4	-0.527215	0.734458169435625	0.547386103209558	-1.96675	0.912322758702816	0.590246369752619	0.139910371426861	2.49009972208007	0.997610084459343
Decode to Finngen	NRP2	finngen_R10_C3_AML_EXALLC	Weighted median	4	-0.200001	0.448374219075649	0.655554725511722	-1.07881	0.678812174129608	0.818729692610567	0.339998264890925	1.97153450114588	0.988614894320742
Decode to Finngen	NRP2	finngen_R10_C3_AML_EXALLC	Weighted mode	4	-0.30588	0.538279313476945	0.609613461126396	-1.36091	0.749147082556149	0.736474717288076	0.256427879288172	2.11519516017606	0.990794989612432
Decode to Finngen	FCGR3A	finngen_R10_C3_AML_EXALLC	Inverse variance weighted	11	-0.0714978	0.14697096268219	0.626629983986423	-0.359561	0.216565296072877	0.930998334368806	0.697982758620708	1.24180416764205	0.99983727176039
Decode to Finngen	FCGR3A	finngen_R10_C3_AML_EXALLC	MR Egger	11	-0.284839	0.381734956026649	0.474602480169332	-1.03304	0.463361102325544	0.752135028867716	0.355923333984254	1.58940717743127	0.997610084459343
Decode to Finngen	FCGR3A	finngen_R10_C3_AML_EXALLC	Weighted median	11	-0.0786525	0.181868795070113	0.665401019646307	-0.435115	0.277810332861795	0.924361079055637	0.647190013408785	1.32023576812087	0.988614894320742
Decode to Finngen	FCGR3A	finngen_R10_C3_AML_EXALLC	Weighted mode	11	-0.0725047	0.161621095913835	0.663277835945766	-0.389282	0.244272647412895	0.93006137482376	0.677543142987541	1.27669236991299	0.990794989612432
Decode to Finngen	GAS6	finngen_R10_C3_AML_EXALLC	Inverse variance weighted	4	0.320277163103398	0.337011664291959	0.341937262443638	-0.340266	0.980820025115637	1.37750950624084	0.711581231286318	2.6666420590573	0.99983727176039
Decode to Finngen	GAS6	finngen_R10_C3_AML_EXALLC	MR Egger	4	-0.523818	0.903594852275214	0.620715849036787	-2.29486	1.24722823247005	0.592255186920892	0.100775139223793	3.48068193342553	0.997610084459343
Decode to Finngen	GAS6	finngen_R10_C3_AML_EXALLC	Weighted median	4	0.282426697284268	0.352722832701082	0.42330283877308	-0.40891	0.973763449378388	1.32634454687596	0.664373986879438	2.64789093457815	0.976519615110977
Decode to Finngen	GAS6	finngen_R10_C3_AML_EXALLC	Weighted mode	4	0.0766694258177436	0.364824885093008	0.847011036394053	-0.638387	0.791726200600039	1.07968510137301	0.528143448735157	2.20720321518445	0.990794989612432
Decode to Finngen	UNC5B	finngen_R10_C3_AML_EXALLC	Inverse variance weighted	4	-1.23911	0.538696924055505	0.0214366777146708	-2.29496	-0.183267	0.289641102036924	0.100765557543933	0.832546060717097	0.99983727176039
Decode to Finngen	UNC5B	finngen_R10_C3_AML_EXALLC	MR Egger	4	-1.95358	1.2542018866216	0.259631865476425	-4.41181	0.504658364630288	0.141766019112405	0.0121331605811478	1.65641953228626	0.997610084459343
Decode to Finngen	UNC5B	finngen_R10_C3_AML_EXALLC	Weighted median	4	-1.30499	0.591198594932946	0.0272887161844959	-2.46374	-0.146241	0.271175288949591	0.0851160984278384	0.863949813198244	0.758516909563688
Decode to Finngen	UNC5B	finngen_R10_C3_AML_EXALLC	Weighted mode	4	-1.27533	0.635284650085539	0.138318830597503	-2.52049	-0.0301704	0.279339236501127	0.0804204928967211	0.970280164152214	0.990794989612432
Decode to Finngen	GSTM1	finngen_R10_C3_AML_EXALLC	Inverse variance weighted	6	0.159787856729532	0.183368512555705	0.383534193626396	-0.199614	0.519190141338715	1.17326194496263	0.81904649369692	1.68067	0.99983727176039
Decode to Finngen	GSTM1	finngen_R10_C3_AML_EXALLC	MR Egger	6	0.220223862606973	0.279702910421756	0.47510970625012	-0.327994	0.768441567033614	1.24635571179834	0.72036745584434	2.15640302421994	0.997610084459343
Decode to Finngen	GSTM1	finngen_R10_C3_AML_EXALLC	Weighted median	6	0.166256763994738	0.173594246400963	0.338197918547241	-0.173988	0.506501486940626	1.18087626930855	0.840307015775341	1.65947533132211	0.963063440231722
Decode to Finngen	GSTM1	finngen_R10_C3_AML_EXALLC	Weighted mode	6	0.190580915411751	0.172582362801639	0.319754806362395	-0.147681	0.528842346502963	1.20995227346303	0.862706692179773	1.69696667167301	0.990794989612432
Decode to Finngen	GFER	finngen_R10_C3_AML_EXALLC	Wald ratio	1	-1.93587	1.62237518910741	0.232778549013726	-5.11573	1.24398547655068	0.144298689632435	0.00600162348962583	3.46941321221335	0.966168667413972
Decode to Finngen	LDHA	finngen_R10_C3_AML_EXALLC	Wald ratio	1	1.73513018714402	1.80896257119609	0.337465437808589	-1.81044	5.28069682668837	5.66966587336795	0.163582725146901	196.506758808218	0.970538109042799
Decode to Finngen	SERPINB5	finngen_R10_C3_AML_EXALLC	Wald ratio	1	-0.570217	0.684769230769231	0.405005894667691	-1.91236	0.771930582314881	0.565402670803158	0.147730619484616	2.16393988779444	0.970538109042799
Decode to Finngen	LOXL3	finngen_R10_C3_AML_EXALLC	Wald ratio	1	-0.28546	1.01602968460111	0.7787441392989	-2.27688	1.70595853432282	0.751668672279952	0.102604054517326	5.50666146230798	0.99241015271035
Decode to Finngen	PNP	finngen_R10_C3_AML_EXALLC	Inverse variance weighted	2	0.68464186708351	0.619022734480315	0.268724615590836	-0.528643	1.89792642666493	1.98306150874734	0.589404430053515	6.6720451136043	0.99983727176039
Decode to Finngen	PCSK2	finngen_R10_C3_AML_EXALLC	Wald ratio	1	1.98866910866911	1.11051892551893	0.0733323606212474	-0.187948	4.1652862026862	7.30580405787027	0.828657808459269	64.4111144396671	0.825841952844227
Decode to Finngen	GM2A	finngen_R10_C3_AML_EXALLC	Inverse variance weighted	3	-0.445532	0.331960764661764	0.179555919565588	-1.09618	0.205110718693766	0.640483204774324	0.334146593774031	1.2276609824591	0.99983727176039
Decode to Finngen	GM2A	finngen_R10_C3_AML_EXALLC	MR Egger	3	-0.471457	0.952902297485677	0.707507739256927	-2.33915	1.39623181973634	0.624092500676316	0.0964100156086196	4.03994799649835	0.997610084459343
Decode to Finngen	GM2A	finngen_R10_C3_AML_EXALLC	Weighted median	3	-0.443458	0.330078376097647	0.179112142694754	-1.09041	0.203495375974447	0.641813034531633	0.336078048655509	1.22567949005482	0.921740519031733
Decode to Finngen	GM2A	finngen_R10_C3_AML_EXALLC	Weighted mode	3	-0.446244	0.36079885688233	0.341680684205033	-1.15341	0.260921692563547	0.640027543442335	0.315558931622958	1.29812600853357	0.990794989612432
Decode to Finngen	SERPINB4	finngen_R10_C3_AML_EXALLC	Inverse variance weighted	3	0.0269517543353894	0.525516272677148	0.959097431577526	-1.00306	1.0569636487826	1.0273182379167	0.366755399277214	2.87762024509026	0.99983727176039
Decode to Finngen	SERPINB4	finngen_R10_C3_AML_EXALLC	MR Egger	3	0.237797501005375	0.673458823180235	0.783910387557158	-1.08218	1.55777679443864	1.26845230649938	0.338855406385435	4.74825315914675	0.997610084459343
Decode to Finngen	SERPINB4	finngen_R10_C3_AML_EXALLC	Weighted median	3	0.02662160627445	0.551763191988994	0.96151840010827	-1.05483	1.10807746257288	1.02697912677401	0.348250144975894	3.02853033098524	0.997007278632302
Decode to Finngen	SERPINB4	finngen_R10_C3_AML_EXALLC	Weighted mode	3	0.163903842482328	0.578613742332896	0.803599097433002	-0.970179	1.2979867774548	1.17810102637577	0.379015153257146	3.6619169878044	0.990794989612432
Decode to Finngen	SORD	finngen_R10_C3_AML_EXALLC	Inverse variance weighted	4	0.29441106394212	0.433517471027214	0.497060838750072	-0.555283	1.14410530715546	1.34233557602642	0.573909718847281	3.13963109439113	0.99983727176039
Decode to Finngen	SORD	finngen_R10_C3_AML_EXALLC	MR Egger	4	-0.186958	1.89023026930729	0.930232352283359	-3.89181	3.51789363403692	0.829478827735833	0.0204083933985008	33.7133409880543	0.997610084459343
Decode to Finngen	SORD	finngen_R10_C3_AML_EXALLC	Weighted median	4	0.236568705534763	0.43470012331266	0.586296098355618	-0.615444	1.08858094722758	1.2668945953007	0.540401154694472	2.97005641394229	0.988614894320742
Decode to Finngen	SORD	finngen_R10_C3_AML_EXALLC	Weighted mode	4	0.231020593664727	0.47017599155766	0.656880878358066	-0.690524	1.15256553711774	1.25988518483517	0.50131313670072	3.16630577330103	0.990794989612432
Decode to Finngen	TIMD4	finngen_R10_C3_AML_EXALLC	Inverse variance weighted (multiplicative random effects)	4	0.412928266870357	0.648467513230826	0.524271044758104	-0.858068	1.68392459280278	1.51123661631364	0.423980396680948	5.38665496887519	0.99983727176039
Decode to Finngen	TIMD4	finngen_R10_C3_AML_EXALLC	MR Egger	4	-0.576014	1.54192860460679	0.744608193953495	-3.59819	2.44616655191596	0.562134848953568	0.0273731252244395	11.5440084322531	0.997610084459343
Decode to Finngen	TIMD4	finngen_R10_C3_AML_EXALLC	Weighted median	4	0.514033014125227	0.385429178595188	0.182314003064628	-0.241408	1.2694742041718	1.67202089923228	0.785520930213147	3.55898077306601	0.921740519031733
Decode to Finngen	TIMD4	finngen_R10_C3_AML_EXALLC	Weighted mode	4	0.519039223147694	0.448011999150056	0.330491888238388	-0.359064	1.3971427414818	1.68041237255282	0.698329450685929	4.04362974961881	0.990794989612432
Decode to Finngen	NT5E	finngen_R10_C3_AML_EXALLC	Inverse variance weighted	4	-0.0762996	0.27057999905088	0.777954646658366	-0.606636	0.454037168169927	0.926538546247156	0.545181545864918	1.5746565234886	0.99983727176039
Decode to Finngen	NT5E	finngen_R10_C3_AML_EXALLC	MR Egger	4	-0.0198942	0.494364131294563	0.971556170246461	-0.988848	0.94905952958553	0.980302415425554	0.372005044212776	2.58327901903264	0.997610084459343
Decode to Finngen	NT5E	finngen_R10_C3_AML_EXALLC	Weighted median	4	-0.0939707	0.278581485758805	0.735876729232248	-0.63999	0.452048991438474	0.910309415119656	0.527297468812985	1.57153	0.988614894320742
Decode to Finngen	NT5E	finngen_R10_C3_AML_EXALLC	Weighted mode	4	-0.0835354	0.275470615287414	0.781515555792685	-0.623458	0.456387051127163	0.919858564647482	0.536087566564058	1.57836113301132	0.990794989612432
Decode to Finngen	AMBP	finngen_R10_C3_AML_EXALLC	Inverse variance weighted	2	0.2304293983734	1.00578713663855	0.818788438340027	-1.74091	2.20177218618497	1.25914056677531	0.175360155331207	9.04102168422926	0.99983727176039
Decode to Finngen	CD8A	finngen_R10_C3_AML_EXALLC	Inverse variance weighted	2	-0.0303594	0.37991921738344	0.936308811892641	-0.775001	0.714282309695802	0.970096860411428	0.460703309953877	2.04272	0.99983727176039
Decode to Finngen	COL9A1	finngen_R10_C3_AML_EXALLC	Inverse variance weighted	2	-1.8176	1.25193158420751	0.146546901112094	-4.27139	0.636185164952204	0.162414959541351	0.0139624088174317	1.88925989975925	0.99983727176039
Decode to Finngen	CFHR1	finngen_R10_C3_AML_EXALLC	Inverse variance weighted (multiplicative random effects)	6	-0.0233083	0.391799057606688	0.952561471026408	-0.791234	0.744617850280751	0.97696123762081	0.453284889722031	2.10563661276882	0.99983727176039
Decode to Finngen	CFHR1	finngen_R10_C3_AML_EXALLC	MR Egger	6	-1.35657	0.430388811980534	0.0344485690640145	-2.20014	-0.513013	0.257541446205656	0.110788014026814	0.598689281474506	0.997610084459343
Decode to Finngen	CFHR1	finngen_R10_C3_AML_EXALLC	Weighted median	6	-0.209473	0.229100877211189	0.360545697204216	-0.658511	0.239564884996534	0.811011670803259	0.517621730403585	1.27069613106517	0.963063440231722
Decode to Finngen	CFHR1	finngen_R10_C3_AML_EXALLC	Weighted mode	6	-0.185512	0.235918381487564	0.467282419914859	-0.647912	0.276888211358968	0.830679019923363	0.523137028699877	1.31901891146135	0.990794989612432
Decode to Finngen	HEXB	finngen_R10_C3_AML_EXALLC	Inverse variance weighted	2	0.54615039701306	0.364103926639226	0.133618310439433	-0.167493	1.25979409322594	1.72659350833077	0.845782284687939	3.5246956539293	0.99983727176039
Decode to Finngen	PNLIPRP2	finngen_R10_C3_AML_EXALLC	Inverse variance weighted	9	0.0773195283277889	0.17683532533498	0.66193709579065	-0.269278	0.423916765984349	1.08038723557234	0.763931075401168	1.52793441237443	0.99983727176039
Decode to Finngen	PNLIPRP2	finngen_R10_C3_AML_EXALLC	MR Egger	9	0.612946615482615	0.484067510357675	0.245934563083487	-0.335826	1.56171893578366	1.8458624401016	0.714747672035372	4.76700838783452	0.997610084459343
Decode to Finngen	PNLIPRP2	finngen_R10_C3_AML_EXALLC	Weighted median	9	0.133715850516351	0.169749263289215	0.430857192685845	-0.198993	0.466424406563212	1.14306797132026	0.819555871536423	1.59428348015948	0.976519615110977
Decode to Finngen	PNLIPRP2	finngen_R10_C3_AML_EXALLC	Weighted mode	9	0.122288365067731	0.150767831703328	0.440767542738439	-0.173217	0.417793315206254	1.13007993037493	0.840955456721843	1.51860676903678	0.990794989612432
Decode to Finngen	LRP11	finngen_R10_C3_AML_EXALLC	Inverse variance weighted	6	-0.0895322	0.185178249784191	0.628746312038107	-0.452482	0.273417134186699	0.914358789936753	0.636047772183178	1.3144484318606	0.99983727176039
Decode to Finngen	LRP11	finngen_R10_C3_AML_EXALLC	MR Egger	6	-0.166939	0.403876237249996	0.700555109830827	-0.958536	0.624658670949149	0.846251439214207	0.383453783021493	1.86760837963092	0.997610084459343
Decode to Finngen	LRP11	finngen_R10_C3_AML_EXALLC	Weighted median	6	-0.0478778	0.163133543186928	0.769148665864807	-0.36762	0.271863899608546	0.953250224210748	0.692380520289564	1.31240836986259	0.990624964016801
Decode to Finngen	LRP11	finngen_R10_C3_AML_EXALLC	Weighted mode	6	-0.0511417	0.163789666345484	0.767459645159384	-0.372169	0.269886018825223	0.950143999729384	0.689237425319954	1.30981514795525	0.990794989612432
Decode to Finngen	PLTP	finngen_R10_C3_AML_EXALLC	Inverse variance weighted	5	0.0800500883689151	0.373966588688036	0.830502769622598	-0.652924	0.813024602197466	1.08334132911617	0.520521322962572	2.25471730666368	0.99983727176039
Decode to Finngen	PLTP	finngen_R10_C3_AML_EXALLC	MR Egger	5	-0.0506244	0.983456704456164	0.96218201174417	-1.9782	1.87695075363362	0.950635674502689	0.138318051053472	6.53355204728719	0.997610084459343
Decode to Finngen	PLTP	finngen_R10_C3_AML_EXALLC	Weighted median	5	0.0749418007500325	0.407967468556865	0.854252315029952	-0.724674	0.874558039121487	1.07782142066094	0.48448227248381	2.39781531918568	0.997007278632302
Decode to Finngen	PLTP	finngen_R10_C3_AML_EXALLC	Weighted mode	5	-0.0537782	0.469689921963179	0.91436085198409	-0.97437	0.866814080569661	0.947642302016022	0.377429903538336	2.37931844867457	0.990794989612432
Decode to Finngen	REG3G	finngen_R10_C3_AML_EXALLC	Inverse variance weighted	7	0.0424581307365539	0.179810562684033	0.813334114620064	-0.309971	0.394886833597258	1.04337237022649	0.733468540327845	1.48421621800636	0.99983727176039
Decode to Finngen	REG3G	finngen_R10_C3_AML_EXALLC	MR Egger	7	-0.211231	0.385000459982633	0.606843259189292	-0.965832	0.5433696700678	0.809586843257454	0.380666302890419	1.72179899244784	0.997610084459343
Decode to Finngen	REG3G	finngen_R10_C3_AML_EXALLC	Weighted median	7	-0.0271528	0.20072232292092	0.892394267175906	-0.420569	0.366262994153998	0.973212563413569	0.656673387173636	1.44233451832512	0.997007278632302
Decode to Finngen	REG3G	finngen_R10_C3_AML_EXALLC	Weighted mode	7	-0.0247968	0.19682733008054	0.903861366417224	-0.410578	0.360984787455946	0.975508135135262	0.663266541332636	1.43474163464222	0.990794989612432
Decode to Finngen	VNN2	finngen_R10_C3_AML_EXALLC	Inverse variance weighted	11	0.252077496034702	0.150631924088349	0.0942354735557148	-0.0431611	0.547316067247866	1.28669574723951	0.957757106744866	1.72860732048346	0.99983727176039
Decode to Finngen	VNN2	finngen_R10_C3_AML_EXALLC	MR Egger	11	0.499882715589044	0.520417599742672	0.361876292296846	-0.520136	1.51990121108468	1.64852791273622	0.59443982950582	4.57177353228455	0.997610084459343
Decode to Finngen	VNN2	finngen_R10_C3_AML_EXALLC	Weighted median	11	0.229504044460913	0.153746055824988	0.135503287710675	-0.0718382	0.530846313877889	1.25797595504759	0.930681444664956	1.70037074720834	0.921740519031733
Decode to Finngen	VNN2	finngen_R10_C3_AML_EXALLC	Weighted mode	11	0.245274882809412	0.166839677538961	0.172277244830567	-0.0817309	0.572280650785776	1.27797255761414	0.921519920009242	1.77230445327589	0.990794989612432
Decode to Finngen	CAMP	finngen_R10_C3_AML_EXALLC	Wald ratio	1	0.299980733944954	1.02056880733945	0.768807691325494	-1.70033	2.30029559633028	1.34983280137243	0.182622494488187	9.97713122234682	0.99241015271035
Decode to Finngen	AGRN	finngen_R10_C3_AML_EXALLC	Inverse variance weighted	4	-0.148858	0.388499708396514	0.701600290314471	-0.910317	0.61260143792744	0.861691474560478	0.402396475478224	1.84522539976967	0.99983727176039
Decode to Finngen	AGRN	finngen_R10_C3_AML_EXALLC	MR Egger	4	-1.60975	1.48880768414109	0.392629195562765	-4.52781	1.30831400677574	0.199937781338573	0.010804288773111	3.69993039301933	0.997610084459343
Decode to Finngen	AGRN	finngen_R10_C3_AML_EXALLC	Weighted median	4	-0.170568	0.36653808314723	0.641682510663536	-0.888982	0.547847004256367	0.84318605568083	0.411073897375447	1.7295253457683	0.988614894320742
Decode to Finngen	AGRN	finngen_R10_C3_AML_EXALLC	Weighted mode	4	-0.154319	0.41114045809566	0.732372081972784	-0.960154	0.651516587124319	0.856998842743275	0.382833921714327	1.91844811759226	0.990794989612432
Decode to Finngen	AOC1	finngen_R10_C3_AML_EXALLC	Inverse variance weighted	8	0.0797098705778613	0.196231764789584	0.684593678274041	-0.304904	0.464324129565445	1.08297281981248	0.737193855299026	1.59093855710025	0.99983727176039
Decode to Finngen	AOC1	finngen_R10_C3_AML_EXALLC	MR Egger	8	0.182552638647582	0.325363287570244	0.595064983216775	-0.455159	0.82026468228526	1.20027733026611	0.634346841836399	2.27110087815698	0.997610084459343
Decode to Finngen	AOC1	finngen_R10_C3_AML_EXALLC	Weighted median	8	0.224734725063055	0.232556299486335	0.333860588874771	-0.231076	0.680545072056272	1.25199055042187	0.793679444194288	1.9749539311011	0.963063440231722
Decode to Finngen	AOC1	finngen_R10_C3_AML_EXALLC	Weighted mode	8	0.220908775254316	0.232558934380787	0.373795746703928	-0.234907	0.676724286640659	1.24720964899125	0.790644584762437	1.96742245316746	0.990794989612432
Decode to Finngen	CES1	finngen_R10_C3_AML_EXALLC	Wald ratio	1	-0.00401093	1.82559139784946	0.99824700200369	-3.58217	3.5741482078853	0.995997101144124	0.0278152715805965	35.6642293645448	0.99935515237118
Decode to Finngen	CD248	finngen_R10_C3_AML_EXALLC	Inverse variance weighted	2	-0.167953	0.821218491400472	0.837950068616358	-1.77754	1.44163568945106	0.845393944553014	0.169053373086518	4.22760521389385	0.99983727176039
Decode to Finngen	FGFBP1	finngen_R10_C3_AML_EXALLC	Wald ratio	1	0.930123966942149	1.42609917355372	0.514262170606554	-1.86503	3.72527834710744	2.53482339244618	0.154891499063548	41.4827777491919	0.989713665091089
Decode to Finngen	FOLR3	finngen_R10_C3_AML_EXALLC	Inverse variance weighted	9	-0.186006	0.161936174831316	0.250704989258731	-0.503401	0.131388744139104	0.830268481732606	0.604471315781926	1.14041102325401	0.99983727176039
Decode to Finngen	FOLR3	finngen_R10_C3_AML_EXALLC	MR Egger	9	-0.268106	0.239330585096626	0.299572557993458	-0.737194	0.200982134410767	0.764826848673022	0.478454692463899	1.22260292910648	0.997610084459343
Decode to Finngen	FOLR3	finngen_R10_C3_AML_EXALLC	Weighted median	9	-0.328693	0.205852386109662	0.110323738826104	-0.732163	0.0747779963690123	0.719864211133805	0.480867575697782	1.07764488324948	0.901716117603692
Decode to Finngen	FOLR3	finngen_R10_C3_AML_EXALLC	Weighted mode	9	-0.37002	0.195113278191055	0.0944851263597477	-0.752442	0.0124022488497791	0.690720670530774	0.471214534381372	1.01247947566989	0.990794989612432
Decode to Finngen	ATRN	finngen_R10_C3_AML_EXALLC	Inverse variance weighted	6	0.202654889515774	0.236913182281022	0.392331254059122	-0.261695	0.667004726786578	1.22464975584021	0.769745800580673	1.94839260356874	0.99983727176039
Decode to Finngen	ATRN	finngen_R10_C3_AML_EXALLC	MR Egger	6	-0.063585	0.37180890876024	0.872514137456002	-0.79233	0.665160485822194	0.93839437552408	0.452788370241811	1.94480260953909	0.997610084459343
Decode to Finngen	ATRN	finngen_R10_C3_AML_EXALLC	Weighted median	6	0.141798583293749	0.267441779065296	0.595970803195052	-0.382387	0.665984470261729	1.15234452372245	0.682230771545572	1.9464057570209	0.988614894320742
Decode to Finngen	ATRN	finngen_R10_C3_AML_EXALLC	Weighted mode	6	0.139590183285075	0.276859624794974	0.635553432096497	-0.403055	0.682235047883224	1.14980249400861	0.66827555613955	1.97829437734568	0.990794989612432
Decode to Finngen	LEFTY2	finngen_R10_C3_AML_EXALLC	Inverse variance weighted	7	0.0434815189278197	0.327638153124026	0.894421141687893	-0.598689	0.68565229905091	1.04444069174985	0.54953145644712	1.98506627015604	0.99983727176039
Decode to Finngen	LEFTY2	finngen_R10_C3_AML_EXALLC	MR Egger	7	-0.0169048	0.860051080586159	0.9850784146818	-1.7026	1.66879536164402	0.983237327331663	0.182208275694185	5.30577240893765	0.997610084459343
Decode to Finngen	LEFTY2	finngen_R10_C3_AML_EXALLC	Weighted median	7	0.11361245326272	0.412779670214781	0.783133761938467	-0.695436	0.922660606883691	1.12031786520825	0.498857048433326	2.51597551452162	0.993095664214727
Decode to Finngen	LEFTY2	finngen_R10_C3_AML_EXALLC	Weighted mode	7	0.150795356841441	0.462030004582916	0.755224035654186	-0.754783	1.05637416582396	1.16275868312312	0.470112405543724	2.87592443686847	0.990794989612432
Decode to Finngen	LRP12	finngen_R10_C3_AML_EXALLC	Inverse variance weighted	2	-0.258136	1.35107118138854	0.848478611988902	-2.90624	2.38996390099995	0.772490464078337	0.0546812104691106	10.9130999839344	0.99983727176039
Decode to Finngen	NAGLU	finngen_R10_C3_AML_EXALLC	Inverse variance weighted	11	0.0531222196632687	0.124872162496184	0.670535756965098	-0.191627	0.297871658155789	1.05455852503119	0.825614584704187	1.34698890174575	0.99983727176039
Decode to Finngen	NAGLU	finngen_R10_C3_AML_EXALLC	MR Egger	11	-0.0637135	0.198386410230487	0.755422774394295	-0.452551	0.32512385930515	0.938273772009937	0.636003718603435	1.3842020816716	0.997610084459343
Decode to Finngen	NAGLU	finngen_R10_C3_AML_EXALLC	Weighted median	11	0.0739860457105523	0.153643984317873	0.630131271093069	-0.227156	0.375128254973583	1.07679177952722	0.796796342026503	1.45517803647098	0.988614894320742
Decode to Finngen	NAGLU	finngen_R10_C3_AML_EXALLC	Weighted mode	11	0.0644993381666412	0.149101693535957	0.67449578190749	-0.22774	0.356738657497118	1.06662487231649	0.79633129405417	1.4286624508402	0.990794989612432
Decode to Finngen	NPTXR	finngen_R10_C3_AML_EXALLC	Inverse variance weighted	4	-0.0867913	0.156233091503831	0.57853599079426	-0.393008	0.219425557027347	0.916868423980368	0.675023238248309	1.24536113611989	0.99983727176039
Decode to Finngen	NPTXR	finngen_R10_C3_AML_EXALLC	MR Egger	4	-0.0257147	0.260410967842328	0.930345123502185	-0.53612	0.484690770118368	0.974613080896229	0.585013576794677	1.62367284304483	0.997610084459343
Decode to Finngen	NPTXR	finngen_R10_C3_AML_EXALLC	Weighted median	4	-0.0797516	0.152856419280989	0.601849951327271	-0.37935	0.2198469621285	0.923345658813715	0.684305925769894	1.24588604824799	0.988614894320742
Decode to Finngen	NPTXR	finngen_R10_C3_AML_EXALLC	Weighted mode	4	-0.081188	0.156714744758428	0.640197860793105	-0.388349	0.225972937699002	0.922020370338005	0.678175712422199	1.25354174109525	0.990794989612432
Decode to Finngen	PRSS8	finngen_R10_C3_AML_EXALLC	Inverse variance weighted	2	-2.94491	1.85030020479078	0.111478454642789	-6.57149	0.68168223402275	0.0526069958376143	0.00139970389436351	1.9772010510246	0.99983727176039
Decode to Finngen	BCHE	finngen_R10_C3_AML_EXALLC	Inverse variance weighted	5	-0.419021	0.232354009326595	0.071329836616605	-0.874435	0.0363931802959552	0.657690595411488	0.417097806691649	1.03706351928265	0.99983727176039
Decode to Finngen	BCHE	finngen_R10_C3_AML_EXALLC	MR Egger	5	-0.737266	0.767031884609787	0.407361911370886	-2.24065	0.766116483863091	0.478420124976431	0.106389488014953	2.15139503209467	0.997610084459343
Decode to Finngen	BCHE	finngen_R10_C3_AML_EXALLC	Weighted median	5	-0.435224	0.24555068036629	0.0763216502324133	-0.916503	0.0460556386557953	0.647119893490727	0.399915090410962	1.0471326703904	0.901716117603692
Decode to Finngen	BCHE	finngen_R10_C3_AML_EXALLC	Weighted mode	5	-0.443818	0.254697794403254	0.156375063132151	-0.943026	0.0553892411087493	0.641581898479019	0.389447538163544	1.05695194376369	0.990794989612432
Decode to Finngen	SAA1	finngen_R10_C3_AML_EXALLC	Inverse variance weighted	4	0.0342359510798889	0.193360798895542	0.859463340568048	-0.344751	0.413223116915152	1.03482874688475	0.708396570160834	1.51168227019496	0.99983727176039
Decode to Finngen	SAA1	finngen_R10_C3_AML_EXALLC	MR Egger	4	-0.134611	0.261955876576649	0.658485881023371	-0.648045	0.378822394611494	0.874055745364729	0.523067562024644	1.46056360873913	0.997610084459343
Decode to Finngen	SAA1	finngen_R10_C3_AML_EXALLC	Weighted median	4	-0.0114629	0.197047515525991	0.953610622006063	-0.397676	0.374750234556798	0.98860255280095	0.671879663743125	1.4546280534221	0.997007278632302
Decode to Finngen	SAA1	finngen_R10_C3_AML_EXALLC	Weighted mode	4	-0.0336659	0.21124425305478	0.883502757231664	-0.447705	0.380372807694606	0.966894462772813	0.639093403273098	1.46282984201173	0.990794989612432
Decode to Finngen	SAA4	finngen_R10_C3_AML_EXALLC	Inverse variance weighted	7	0.00198725600922033	0.211766719730337	0.992512621348695	-0.413076	0.417050026680681	1.0019892319111	0.661612319510549	1.51747842544487	0.99983727176039
Decode to Finngen	SAA4	finngen_R10_C3_AML_EXALLC	MR Egger	7	0.191299691249399	0.354863769422251	0.612959899744243	-0.504233	0.886832679317012	1.21082227055089	0.603968462497766	2.42742901640733	0.997610084459343
Decode to Finngen	SAA4	finngen_R10_C3_AML_EXALLC	Weighted median	7	-0.0689745	0.195787497688235	0.724618849937853	-0.452718	0.314769012179869	0.933350495809147	0.635897444927623	1.36994283429828	0.988614894320742
Decode to Finngen	SAA4	finngen_R10_C3_AML_EXALLC	Weighted mode	7	-0.0384405	0.190117973126129	0.846447577243862	-0.411072	0.334190766290613	0.962288996723605	0.662939404855951	1.39680958234265	0.990794989612432
Decode to Finngen	CLSTN1	finngen_R10_C3_AML_EXALLC	Inverse variance weighted	6	-0.368363	0.278100083801582	0.185313377615236	-0.91344	0.176712772568028	0.691865717753911	0.401142097763129	1.19328829876587	0.99983727176039
Decode to Finngen	CLSTN1	finngen_R10_C3_AML_EXALLC	MR Egger	6	-0.310601	0.324380788806928	0.392527775075028	-0.946388	0.325184976178457	0.73300601591135	0.388140568141695	1.3842866823601	0.997610084459343
Decode to Finngen	CLSTN1	finngen_R10_C3_AML_EXALLC	Weighted median	6	-0.410841	0.293232017690477	0.161190849588036	-0.985576	0.163893923863605	0.663092467092566	0.373224342586918	1.17808934129882	0.921740519031733
Decode to Finngen	CLSTN1	finngen_R10_C3_AML_EXALLC	Weighted mode	6	-0.41885	0.30530153233412	0.228441700894812	-1.01724	0.179540505932572	0.657802531077762	0.361591014223983	1.1966673752138	0.990794989612432
Decode to Finngen	GLIPR2	finngen_R10_C3_AML_EXALLC	Inverse variance weighted	2	-0.135025	0.355140935660982	0.70379634211451	-0.831101	0.561051354883406	0.873694174769677	0.4355694110709	1.75251404626808	0.99983727176039
Decode to Finngen	ALAD	finngen_R10_C3_AML_EXALLC	Inverse variance weighted	7	0.160170448317389	0.380124283149752	0.673489764013599	-0.584873	0.905214043290903	1.17371091099296	0.557176537036237	2.47246108013041	0.99983727176039
Decode to Finngen	ALAD	finngen_R10_C3_AML_EXALLC	MR Egger	7	0.0422014096768963	0.5214228239592	0.938633362594426	-0.979787	1.06419014463693	1.04310454894514	0.375390926521446	2.89849067507465	0.997610084459343
Decode to Finngen	ALAD	finngen_R10_C3_AML_EXALLC	Weighted median	7	0.207584798913696	0.403468509175148	0.606902025648117	-0.583213	0.998383076896987	1.23070207461433	0.558102032669844	2.7138901272485	0.988614894320742
Decode to Finngen	ALAD	finngen_R10_C3_AML_EXALLC	Weighted mode	7	0.212135329364869	0.418218362854647	0.630088	-0.607573	1.03184332055998	1.23631518350661	0.544671367378184	2.80623385864108	0.990794989612432
Decode to Finngen	ADH1C	finngen_R10_C3_AML_EXALLC	Wald ratio	1	1.1407036747459	0.712958561376075	0.109607925706379	-0.256695	2.5381	3.12896936742503	0.773604045390745	12.6556335383937	0.825841952844227
Decode to Finngen	CSRP1	finngen_R10_C3_AML_EXALLC	Wald ratio	1	-1.50937	0.954592901878914	0.113839164060967	-3.38038	0.361628392484342	0.221048378275178	0.034034662687635	1.43566533879115	0.825841952844227
Decode to Finngen	EPHB4	finngen_R10_C3_AML_EXALLC	Inverse variance weighted	2	-0.833102	0.759154745567575	0.272463430333914	-2.32105	0.654841422717877	0.434698809963788	0.098170925685685	1.92483725771252	0.99983727176039
Decode to Finngen	MSR1	finngen_R10_C3_AML_EXALLC	Inverse variance weighted	5	-0.206822	0.259293134662494	0.425079710412767	-0.715037	0.301392092544593	0.813164013308536	0.48917401430632	1.35173924452573	0.99983727176039
Decode to Finngen	MSR1	finngen_R10_C3_AML_EXALLC	MR Egger	5	-0.169731	0.372356227591735	0.679483746610844	-0.89955	0.560086837381463	0.843891481817557	0.406752830218996	1.75082453071269	0.997610084459343
Decode to Finngen	MSR1	finngen_R10_C3_AML_EXALLC	Weighted median	5	-0.12849	0.260143575979523	0.621362776068705	-0.638371	0.38139132952235	0.879422286774064	0.528151825498484	1.46432052515389	0.988614894320742
Decode to Finngen	MSR1	finngen_R10_C3_AML_EXALLC	Weighted mode	5	-0.149302	0.254219967767039	0.58855748552435	-0.647573	0.348969409958219	0.861309195565081	0.523314391950231	1.4176058250573	0.990794989612432
Decode to Finngen	PRSS27	finngen_R10_C3_AML_EXALLC	Inverse variance weighted	3	0.0901055789320026	0.451404924650149	0.84178449405632	-0.794648	0.974859231246294	1.09428981155605	0.451740186347199	2.65079403574477	0.99983727176039
Decode to Finngen	PRSS27	finngen_R10_C3_AML_EXALLC	MR Egger	3	-0.156959	0.758228922285649	0.870050167914178	-1.64309	1.32916933911533	0.854738804470794	0.193381948832027	3.77790392681763	0.997610084459343
Decode to Finngen	PRSS27	finngen_R10_C3_AML_EXALLC	Weighted median	3	0.0832170431430077	0.450967579145068	0.853597702009939	-0.800679	0.967113498267342	1.08677766059148	0.44902378831723	2.63034100706993	0.997007278632302
Decode to Finngen	PRSS27	finngen_R10_C3_AML_EXALLC	Weighted mode	3	0.0714749562942689	0.451662105460318	0.888795296810555	-0.813783	0.956732682996492	1.07409125113926	0.44317844910012	2.60317715835788	0.990794989612432
Decode to Finngen	SLITRK1	finngen_R10_C3_AML_EXALLC	Wald ratio	1	-1.02328	1.66963459196102	0.539957385372504	-4.29577	2.24920243605359	0.359413636053772	0.0136261414685513	9.48017177713384	0.99241015271035
Decode to Finngen	VIM	finngen_R10_C3_AML_EXALLC	Inverse variance weighted	2	-1.3389	1.08350910433769	0.216566756049864	-3.46258	0.784775907578319	0.262133349557748	0.0313487845990394	2.19191569399695	0.99983727176039
Decode to Finngen	KLK14	finngen_R10_C3_AML_EXALLC	Inverse variance weighted	5	-0.304425	0.341409154758775	0.372568692440766	-0.973587	0.364736912823015	0.737547319712691	0.377725712965997	1.44013507723352	0.99983727176039
Decode to Finngen	KLK14	finngen_R10_C3_AML_EXALLC	MR Egger	5	0.00670110684909152	0.673575772079719	0.992686925044946	-1.31351	1.32690962012534	1.00672360950174	0.268875345495747	3.7693765639224	0.997610084459343
Decode to Finngen	KLK14	finngen_R10_C3_AML_EXALLC	Weighted median	5	-0.26496	0.403128806662127	0.511014529186964	-1.05509	0.525172509167052	0.767236675738834	0.348160251304113	1.69075049318194	0.987654109307867
Decode to Finngen	KLK14	finngen_R10_C3_AML_EXALLC	Weighted mode	5	-0.264659	0.446240282941271	0.585030995092271	-1.13929	0.609971683596552	0.76746740385621	0.32004610177022	1.84037928512147	0.990794989612432
Decode to Finngen	AMY2B	finngen_R10_C3_AML_EXALLC	Inverse variance weighted	10	-0.0472159	0.190683557157845	0.804433310126931	-0.420956	0.326523911015329	0.953881469543956	0.656419224086336	1.38614139341486	0.99983727176039
Decode to Finngen	AMY2B	finngen_R10_C3_AML_EXALLC	MR Egger	10	0.151119157881372	0.410437113781289	0.722282853548248	-0.653338	0.955575900892697	1.16313524655643	0.520306308964998	2.60016759065072	0.997610084459343
Decode to Finngen	AMY2B	finngen_R10_C3_AML_EXALLC	Weighted median	10	0.00272053803038118	0.220800677474243	0.990169321965714	-0.430049	0.435489865879897	1.00272424205218	0.650477357276478	1.54572006904119	0.999188508995622
Decode to Finngen	AMY2B	finngen_R10_C3_AML_EXALLC	Weighted mode	10	-0.00192388	0.201166080595129	0.992578078153548	-0.396209	0.392361639234573	0.998077970736567	0.672865785310926	1.48047301173042	0.999523114226085
Decode to Finngen	ENPEP	finngen_R10_C3_AML_EXALLC	Inverse variance weighted (multiplicative random effects)	6	-0.313231	0.416596214556656	0.452121613606175	-1.12976	0.503297101468833	0.731080663114486	0.323110774452672	1.65416624340457	0.99983727176039
Decode to Finngen	ENPEP	finngen_R10_C3_AML_EXALLC	MR Egger	6	0.741631479188425	0.851147617986437	0.43274763079394	-0.926618	2.40988081044184	2.0993577805854	0.395890408569711	11.1326341722381	0.997610084459343
Decode to Finngen	ENPEP	finngen_R10_C3_AML_EXALLC	Weighted median	6	0.0297463531573772	0.314773404537332	0.924711310114675	-0.58721	0.646702226050547	1.03019319555974	0.555876284303691	1.90923421298143	0.997007278632302
Decode to Finngen	ENPEP	finngen_R10_C3_AML_EXALLC	Weighted mode	6	0.0874116150236803	0.296083737230668	0.779687537603446	-0.492913	0.66773573999579	1.09134580160725	0.610844709563236	1.94981742501688	0.990794989612432
Decode to Finngen	ANTXR2	finngen_R10_C3_AML_EXALLC	Inverse variance weighted	3	-0.507235	0.559077440835684	0.364263109289587	-1.60303	0.588556615838306	0.602158145383914	0.201286310877568	1.8013864453641	0.99983727176039
Decode to Finngen	ANTXR2	finngen_R10_C3_AML_EXALLC	MR Egger	3	-1.68695	0.939978171123233	0.323631599012082	-3.5293	0.15541014941559	0.185083710698232	0.0293253109362396	1.16813697356211	0.997610084459343
Decode to Finngen	ANTXR2	finngen_R10_C3_AML_EXALLC	Weighted median	3	-0.741489	0.53449434090559	0.165358916419317	-1.7891	0.306120012823271	0.476404071402927	0.167110868513067	1.35814529161841	0.921740519031733
Decode to Finngen	ANTXR2	finngen_R10_C3_AML_EXALLC	Weighted mode	3	-0.766534	0.585838570854522	0.320876680710088	-1.91478	0.381709943012533	0.464620815839514	0.147374655936871	1.46478715175997	0.990794989612432
Decode to Finngen	TCN2	finngen_R10_C3_AML_EXALLC	Inverse variance weighted	8	-0.189348	0.177525628499834	0.286154201132699	-0.537298	0.158602064789785	0.82749834885865	0.584324734230084	1.17187152494243	0.99983727176039
Decode to Finngen	TCN2	finngen_R10_C3_AML_EXALLC	MR Egger	8	-0.229982	0.729162373521989	0.763135609591398	-1.65914	1.19918	0.794547909847916	0.190303	3.31738313297204	0.997610084459343
Decode to Finngen	TCN2	finngen_R10_C3_AML_EXALLC	Weighted median	8	-0.23737	0.18542078919868	0.200485791254956	-0.600795	0.126054845549237	0.788699493101107	0.548375697196834	1.13434438031755	0.963063440231722
Decode to Finngen	TCN2	finngen_R10_C3_AML_EXALLC	Weighted mode	8	-0.15115	0.167129553329097	0.395847307071273	-0.478724	0.176423886391265	0.859718698392898	0.619573486508167	1.19294362405974	0.990794989612432
Decode to Finngen	GUSB	finngen_R10_C3_AML_EXALLC	Inverse variance weighted	2	0.0433401258317786	0.574410105771318	0.939855454767851	-1.0825	1.16918393314356	1.04429302548655	0.338746350092824	3.21936434970007	0.99983727176039
Decode to Finngen	MUC16	finngen_R10_C3_AML_EXALLC	Wald ratio	1	0.461904948939513	0.734630793401414	0.529507535501955	-0.977971	1.90178130400628	1.58709444104619	0.376073225408175	6.69781466645449	0.99241015271035
Decode to Finngen	CR2	finngen_R10_C3_AML_EXALLC	Inverse variance weighted (multiplicative random effects)	5	-0.525353	0.841474874713482	0.532414690509919	-2.17464	1.12393762184587	0.591346503767267	0.113648618212218	3.07694623145163	0.99983727176039
Decode to Finngen	CR2	finngen_R10_C3_AML_EXALLC	MR Egger	5	-2.31651	1.37002405978936	0.189444863153677	-5.00175	0.36874215202758	0.0986176521842298	0.00672615135901552	1.4459147294231	0.997610084459343
Decode to Finngen	CR2	finngen_R10_C3_AML_EXALLC	Weighted median	5	-0.880692	0.627313528029832	0.160345605614352	-2.11023	0.348842683179973	0.414496050931528	0.12121052772558	1.41742618782093	0.921740519031733
Decode to Finngen	CR2	finngen_R10_C3_AML_EXALLC	Weighted mode	5	-0.925239	0.673469582698189	0.2414530414261	-2.24524	0.394761820898261	0.396436833350401	0.105902232723417	1.48403068372837	0.990794989612432
Decode to Finngen	NCAN	finngen_R10_C3_AML_EXALLC	Inverse variance weighted	2	-0.0786091	0.5150126024896	0.878685869597257	-1.08803	0.930815587222303	0.924401189633865	0.336878208002443	2.53657713410274	0.99983727176039
Decode to Finngen	RNASE3	finngen_R10_C3_AML_EXALLC	Inverse variance weighted	6	-0.673912	0.334645309719731	0.0440296368324565	-1.32982	-0.0180068	0.509710893876484	0.26452582489373	0.982154371660076	0.99983727176039
Decode to Finngen	RNASE3	finngen_R10_C3_AML_EXALLC	MR Egger	6	-1.07214	0.433383216249313	0.0686605655246888	-1.92157	-0.222705	0.342276533656646	0.146377351169727	0.800350768447558	0.997610084459343
Decode to Finngen	RNASE3	finngen_R10_C3_AML_EXALLC	Weighted median	6	-0.993813	0.405883823613067	0.0143445644057363	-1.78935	-0.198281	0.370162396932747	0.167069438549331	0.820139226496162	0.758516909563688
Decode to Finngen	RNASE3	finngen_R10_C3_AML_EXALLC	Weighted mode	6	-1.17644	0.492800911819299	0.062599929117731	-2.14233	-0.210552	0.308373968109683	0.117380810667674	0.810136713716702	0.990794989612432
Decode to Finngen	ENPP6	finngen_R10_C3_AML_EXALLC	Wald ratio	1	-0.722836	1.67159512761021	0.665433897287493	-3.99916	2.55349002320186	0.485373574948932	0.018330977750116	12.8518789597688	0.99241015271035
Decode to Finngen	FCN1	finngen_R10_C3_AML_EXALLC	Inverse variance weighted	8	0.0441516042180976	0.256620188427245	0.863397911910892	-0.458824	0.547127173535499	1.04514079063074	0.63202649382844	1.7282808282666	0.99983727176039
Decode to Finngen	FCN1	finngen_R10_C3_AML_EXALLC	MR Egger	8	0.1248444075641	0.493159415411785	0.808601067730735	-0.841748	1.0914368617712	1.13297215745426	0.430956532495508	2.97855076504717	0.997610084459343
Decode to Finngen	FCN1	finngen_R10_C3_AML_EXALLC	Weighted median	8	0.0724750957676281	0.258501851088891	0.779196821012737	-0.434189	0.579138723901854	1.07516602957209	0.647790114568596	1.7845008207877	0.992594503973335
Decode to Finngen	FCN1	finngen_R10_C3_AML_EXALLC	Weighted mode	8	0.151179914939283	0.256222069993447	0.573712282830637	-0.351015	0.653375172126438	1.16320591737882	0.703972953245224	1.92201703202903	0.990794989612432
Decode to Finngen	FCRLB	finngen_R10_C3_AML_EXALLC	Inverse variance weighted	4	-0.049367	0.269910541261053	0.854875436261727	-0.578392	0.479657662844587	0.951831745218114	0.560799598670922	1.61552125456601	0.99983727176039
Decode to Finngen	FCRLB	finngen_R10_C3_AML_EXALLC	MR Egger	4	-0.0765859	0.466454462140858	0.884676609914664	-0.990837	0.837664818921365	0.926273319097744	0.371265932979071	2.31096415118895	0.997610084459343
Decode to Finngen	FCRLB	finngen_R10_C3_AML_EXALLC	Weighted median	4	-0.115659	0.279271533112647	0.678768523498041	-0.663031	0.431713526544707	0.890779213640848	0.515287190002755	1.53989391323771	0.988614894320742
Decode to Finngen	FCRLB	finngen_R10_C3_AML_EXALLC	Weighted mode	4	-0.166385	0.324120438941603	0.643124795501441	-0.801661	0.468891050760994	0.8467201760594	0.448583216844821	1.59822086432197	0.990794989612432
Decode to Finngen	CFHR2	finngen_R10_C3_AML_EXALLC	Inverse variance weighted	10	0.118224099813544	0.236793653134485	0.617588792119937	-0.345891	0.582339659957135	1.12549630662029	0.707589284446043	1.79022	0.99983727176039
Decode to Finngen	CFHR2	finngen_R10_C3_AML_EXALLC	MR Egger	10	-0.0219301	0.677585025637063	0.974973762352179	-1.35	1.30613650115943	0.978308568409145	0.259241090387708	3.69188253911206	0.997610084459343
Decode to Finngen	CFHR2	finngen_R10_C3_AML_EXALLC	Weighted median	10	0.0152230680215504	0.254761797623245	0.952351464066318	-0.48411	0.514556191363111	1.01533952913625	0.616245377097936	1.67289589137605	0.997007278632302
Decode to Finngen	CFHR2	finngen_R10_C3_AML_EXALLC	Weighted mode	10	-0.0667745	0.351816489419416	0.853678181105166	-0.756335	0.62278583749392	0.935406128688117	0.469383662599056	1.86411393345553	0.990794989612432
Decode to Finngen	FBLN5	finngen_R10_C3_AML_EXALLC	Inverse variance weighted	2	-0.384002	2.10080085722432	0.854964005339441	-4.50157	3.73356753123194	0.68112996347891	0.0110915488103671	41.8280652306328	0.99983727176039
Decode to Finngen	FOLR2	finngen_R10_C3_AML_EXALLC	Inverse variance weighted	2	0.772441051857292	0.69917643228933	0.269251883209964	-0.597945	2.14282685914438	2.16504479518556	0.549940738122133	8.52349833395881	0.99983727176039
Decode to Finngen	GC	finngen_R10_C3_AML_EXALLC	Wald ratio	1	-0.240674	0.807175553732568	0.765574563105932	-1.82274	1.34138976210008	0.786097598441972	0.161582665186969	3.82435475712199	0.99241015271035
Decode to Finngen	HTRA1	finngen_R10_C3_AML_EXALLC	Inverse variance weighted	2	0.447999244709638	0.834286226247959	0.591277929402214	-1.1872	2.08320024815564	1.56517751348958	0.305073740722517	8.03012623417386	0.99983727176039
Decode to Finngen	HEXIM1	finngen_R10_C3_AML_EXALLC	Wald ratio	1	0.568492571428572	1.10899085714286	0.608216101444013	-1.60513	2.74211465142857	1.76560352320214	0.200863539675595	15.519769322887	0.99241015271035
Decode to Finngen	IL6R	finngen_R10_C3_AML_EXALLC	Inverse variance weighted	6	-0.0679298	0.128672072441467	0.597548245739482	-0.320127	0.184267474852095	0.934326072986354	0.726056786338975	1.20233737510242	0.99983727176039
Decode to Finngen	IL6R	finngen_R10_C3_AML_EXALLC	MR Egger	6	0.186520977976659	0.177997485746738	0.353831465957966	-0.162354	0.535396050040266	1.20504990132924	0.850140121647391	1.70812461112843	0.997610084459343
Decode to Finngen	IL6R	finngen_R10_C3_AML_EXALLC	Weighted median	6	-0.0207182	0.114553505998128	0.856477199007386	-0.245243	0.203806685640741	0.979494960957533	0.782514318860556	1.22606111532659	0.997007278632302
Decode to Finngen	IL6R	finngen_R10_C3_AML_EXALLC	Weighted mode	6	-0.0197365	0.113699068731198	0.869000245194121	-0.242587	0.203113691545105	0.980457006191869	0.784595753227074	1.22521175654708	0.990794989612432
Decode to Finngen	ITGA2	finngen_R10_C3_AML_EXALLC	Wald ratio	1	0.769372844827586	1.0496099137931	0.463553328616931	-1.28786	2.82660827586207	2.1584121698624	0.275859779899081	16.8880838544656	0.989713665091089
Decode to Finngen	MAPK9	finngen_R10_C3_AML_EXALLC	Inverse variance weighted	2	0.768862867282191	1.27458861505121	0.546359462235878	-1.72933	3.26705655278257	2.15731170875114	0.177403085170441	26.2340071721042	0.99983727176039
Decode to Finngen	PKLR	finngen_R10_C3_AML_EXALLC	Inverse variance weighted	2	-0.55602	0.819118283894524	0.497262813535538	-2.16149	1.04945204417444	0.573487125157774	0.115153227011506	2.85608568042012	0.99983727176039
Decode to Finngen	LAP3	finngen_R10_C3_AML_EXALLC	Inverse variance weighted	3	8.26340459794072e-05	0.405168944153257	0.99983727176039	-0.794048	0.794213764586364	1.00008263746027	0.452011120537083	2.21270060913784	0.99983727176039
Decode to Finngen	LAP3	finngen_R10_C3_AML_EXALLC	MR Egger	3	0.47497641037574	0.579546719908249	0.562923794301291	-0.660935	1.61088798139591	1.60797626548246	0.516368221394048	5.00725560410083	0.997610084459343
Decode to Finngen	LAP3	finngen_R10_C3_AML_EXALLC	Weighted median	3	0.00806243945638308	0.390454696522864	0.983525774145856	-0.757229	0.773353644641196	1.00809502844475	0.468964237678232	2.16702150126914	0.999188508995622
Decode to Finngen	LAP3	finngen_R10_C3_AML_EXALLC	Weighted mode	3	0.0947528015732368	0.392987783079277	0.831935400203919	-0.675503	0.86500885640862	1.09938705478283	0.508900250442578	2.37502712009463	0.990794989612432
Decode to Finngen	PNLIP	finngen_R10_C3_AML_EXALLC	Inverse variance weighted	2	0.3403459210878	0.825713765298243	0.680204635977143	-1.27805	1.95874490107236	1.40543367563111	0.278579150005104	7.09042229672177	0.99983727176039
Decode to Finngen	LILRA2	finngen_R10_C3_AML_EXALLC	Inverse variance weighted	7	0.108860630793567	0.19902015641901	0.584390450909832	-0.281219	0.498940137374827	1.11500694187947	0.754863096142653	1.64697477833047	0.99983727176039
Decode to Finngen	LILRA2	finngen_R10_C3_AML_EXALLC	MR Egger	7	0.0292664998578543	0.265793156728461	0.91660509254831	-0.491688	0.550221087045637	1.02969897254246	0.611593099721435	1.73363626001983	0.997610084459343
Decode to Finngen	LILRA2	finngen_R10_C3_AML_EXALLC	Weighted median	7	0.054144056523596	0.217895359536178	0.803758009542492	-0.372931	0.481218961214504	1.05563666254996	0.688712856953544	1.61804553533227	0.997007278632302
Decode to Finngen	LILRA2	finngen_R10_C3_AML_EXALLC	Weighted mode	7	0.0876883369966972	0.219577947944628	0.703462439169661	-0.342684	0.518061114968168	1.0916478427595	0.709862179638228	1.67876955102581	0.990794989612432
Decode to Finngen	LILRB3	finngen_R10_C3_AML_EXALLC	Inverse variance weighted	9	0.00917675573403771	0.140035630479035	0.947750765365715	-0.265293	0.283646591472946	1.00921899125309	0.766981	1.32796353417671	0.99983727176039
Decode to Finngen	LILRB3	finngen_R10_C3_AML_EXALLC	MR Egger	9	-0.123243	0.29340900231758	0.687049314731709	-0.698325	0.451838318582202	0.884048524431417	0.497417795852914	1.57119789453706	0.997610084459343
Decode to Finngen	LILRB3	finngen_R10_C3_AML_EXALLC	Weighted median	9	0.0281494133235685	0.166339863866969	0.865617066186834	-0.297877	0.354175546502828	1.02854935191828	0.742392856405037	1.42500531922458	0.997007278632302
Decode to Finngen	LILRB3	finngen_R10_C3_AML_EXALLC	Weighted mode	9	0.0306276124030003	0.151619780263094	0.844956786618428	-0.266547	0.327802381718664	1.03110146298886	0.766019879741886	1.38791466787522	0.990794989612432
Decode to Finngen	NLGN1	finngen_R10_C3_AML_EXALLC	Inverse variance weighted	3	0.657888047329086	0.686188811045656	0.337681380575326	-0.687042	2.00281811697857	1.93071045644747	0.503061916351143	7.40990869210153	0.99983727176039
Decode to Finngen	NLGN1	finngen_R10_C3_AML_EXALLC	MR Egger	3	4.41383479487868	8.68652134965253	0.700708424101562	-12.6117	21.4394166401976	82.5855557085412	3.33263575033037e-06	2046540493.06542	0.997610084459343
Decode to Finngen	NLGN1	finngen_R10_C3_AML_EXALLC	Weighted median	3	0.486025383221998	0.692811065020892	0.482974447223976	-0.871884	1.84393507066295	1.62584126477733	0.418162860374101	6.32136439828234	0.976519615110977
Decode to Finngen	NLGN1	finngen_R10_C3_AML_EXALLC	Weighted mode	3	0.465320409178505	0.761721720154057	0.603456386722719	-1.02765	1.95829498068046	1.59252436657397	0.357845424013109	7.08723288868696	0.990794989612432
Decode to Finngen	OPCML	finngen_R10_C3_AML_EXALLC	Inverse variance weighted	3	0.430759976114725	0.77313144968258	0.577416298204029	-1.08458	1.94609761749258	1.53842624659291	0.338044523695991	7.00131240207402	0.99983727176039
Decode to Finngen	OPCML	finngen_R10_C3_AML_EXALLC	MR Egger	3	3.89977003607348	3.1771090633784	0.435215640160899	-2.32736	10.1269038002951	49.3910896305391	0.0975525835254704	25006.8183407466	0.997610084459343
Decode to Finngen	OPCML	finngen_R10_C3_AML_EXALLC	Weighted median	3	0.787497012568472	0.799314207907087	0.324518065429116	-0.779159	2.35415286006636	2.19788824901924	0.458791768650134	10.5292053721667	0.963063440231722
Decode to Finngen	OPCML	finngen_R10_C3_AML_EXALLC	Weighted mode	3	0.88456663511118	0.836035177826191	0.400946406792639	-0.754062	2.52319558365051	2.4219345826157	0.470451544067047	12.4683768104159	0.990794989612432
Decode to Finngen	HSPG2	finngen_R10_C3_AML_EXALLC	Inverse variance weighted	5	-0.0211807	0.346550709005485	0.951264833577139	-0.70042	0.658058729164911	0.979042074374592	0.496376756869871	1.93104002177723	0.99983727176039
Decode to Finngen	HSPG2	finngen_R10_C3_AML_EXALLC	MR Egger	5	-0.365064	0.61340666955708	0.593652978237288	-1.56734	0.837212941635416	0.694152132990774	0.208599068266636	2.3099201148863	0.997610084459343
Decode to Finngen	HSPG2	finngen_R10_C3_AML_EXALLC	Weighted median	5	-0.0967816	0.376619769615671	0.797198659708587	-0.834956	0.641393169745616	0.907754257345313	0.433893430382861	1.8991248404048	0.997007278632302
Decode to Finngen	HSPG2	finngen_R10_C3_AML_EXALLC	Weighted mode	5	-0.143171	0.397227939341532	0.736755982656542	-0.921738	0.635395862303312	0.866605954316604	0.397827151829468	1.88776929026432	0.990794989612432
Decode to Finngen	RBP4	finngen_R10_C3_AML_EXALLC	Wald ratio	1	-0.587374	1.13733567251462	0.605541833564701	-2.81655	1.64180364912281	0.555784711635083	0.0598118075328322	5.16447601951724	0.99241015271035
Decode to Finngen	SMOC2	finngen_R10_C3_AML_EXALLC	Inverse variance weighted	6	0.391095823265824	0.295334251090065	0.185420658264562	-0.187759	0.969950955402352	1.47860019092418	0.828814171445987	2.63781508560209	0.99983727176039
Decode to Finngen	SMOC2	finngen_R10_C3_AML_EXALLC	MR Egger	6	0.528979919115711	0.781461179930995	0.535588205005354	-1.00268	2.06064383178046	1.6972001438711	0.366893379008707	7.85102292153312	0.997610084459343
Decode to Finngen	SMOC2	finngen_R10_C3_AML_EXALLC	Weighted median	6	0.35913183933901	0.28510517328029	0.207796779274647	-0.199674	0.917937978968379	1.43208559434439	0.818997456876851	2.50412151137743	0.963063440231722
Decode to Finngen	SMOC2	finngen_R10_C3_AML_EXALLC	Weighted mode	6	0.339285782612087	0.310748009980071	0.324700187663683	-0.26978	0.948351882173026	1.40394451081644	0.763547214295294	2.58145161497418	0.990794989612432
Decode to Finngen	SORCS1	finngen_R10_C3_AML_EXALLC	Wald ratio	1	2.50215962441315	1.45444600938967	0.0853684111588042	-0.348555	5.3528738028169	12.2088320019758	0.705707414818086	211.214415099906	0.825841952844227
Decode to Finngen	TAGLN	finngen_R10_C3_AML_EXALLC	Inverse variance weighted	2	-1.43554	0.843627086916448	0.0888245577069731	-3.08905	0.217967065329155	0.23798633449983	0.0455451510002364	1.24354611116277	0.99983727176039
Decode to Finngen	TMEFF1	finngen_R10_C3_AML_EXALLC	Wald ratio	1	2.26166887417219	2.15929801324503	0.294910832812078	-1.97056	6.49389298013245	9.5990954893187	0.13937944682748	661.091978124368	0.969542200541184
Decode to Finngen	BTD	finngen_R10_C3_AML_EXALLC	Inverse variance weighted	8	-0.167839	0.191953383026759	0.381913884243029	-0.544068	0.20838932685639	0.845489690684727	0.580382485744496	1.23169260722464	0.99983727176039
Decode to Finngen	BTD	finngen_R10_C3_AML_EXALLC	MR Egger	8	-0.312705	0.287596420186879	0.318638929050964	-0.876394	0.250983488909451	0.731465301290332	0.416281119790278	1.28528886263521	0.997610084459343
Decode to Finngen	BTD	finngen_R10_C3_AML_EXALLC	Weighted median	8	-0.223014	0.204499433603104	0.275476325883774	-0.623833	0.177804533993779	0.800103363033597	0.535886311547656	1.19459179632496	0.963063440231722
Decode to Finngen	BTD	finngen_R10_C3_AML_EXALLC	Weighted mode	8	-0.212974	0.212360056897692	0.34931361323049	-0.6292	0.203251682576051	0.808177126157801	0.53301818326051	1.22538083644598	0.990794989612432
Decode to Finngen	COL10A1	finngen_R10_C3_AML_EXALLC	Inverse variance weighted	3	0.352867397453726	0.411626547576924	0.391306010668892	-0.453921	1.1596554307045	1.42314241861276	0.635133138081006	3.18883431239998	0.99983727176039
Decode to Finngen	COL10A1	finngen_R10_C3_AML_EXALLC	MR Egger	3	0.107252762807555	1.02483319424395	0.933616923560789	-1.90142	2.1159258235257	1.11321559842126	0.149356338012228	8.29726401344237	0.997610084459343
Decode to Finngen	COL10A1	finngen_R10_C3_AML_EXALLC	Weighted median	3	0.242742879860415	0.436467307968019	0.578105831998121	-0.612733	1.09821880347773	1.27474082044012	0.541867894813834	2.9988197766443	0.988614894320742
Decode to Finngen	COL10A1	finngen_R10_C3_AML_EXALLC	Weighted mode	3	0.219210976392108	0.423335920003778	0.656170863620015	-0.610527	1.04894937959951	1.24509393440538	0.543064366817163	2.85465038809113	0.990794989612432
Decode to Finngen	INHBC	finngen_R10_C3_AML_EXALLC	Inverse variance weighted	10	0.00517264254792469	0.0912070057037967	0.954773646703066	-0.173593	0.183938373727366	1.00518604375999	0.840638893595288	1.20194174962394	0.99983727176039
Decode to Finngen	INHBC	finngen_R10_C3_AML_EXALLC	MR Egger	10	0.267523574001674	0.428819188428353	0.550089506306447	-0.572962	1.10800918332125	1.30672	0.56385281079133	3.02832355226013	0.997610084459343
Decode to Finngen	INHBC	finngen_R10_C3_AML_EXALLC	Weighted median	10	0.0607771937381797	0.107110399704387	0.570424991913473	-0.149159	0.270713577158779	1.06266212003402	0.86143197290126	1.31089954503539	0.988614894320742
Decode to Finngen	INHBC	finngen_R10_C3_AML_EXALLC	Weighted mode	10	0.0168696980449974	0.101410721817437	0.871558528105343	-0.181895	0.215634712807175	1.0170127949357	0.83368860910832	1.24064910298964	0.990794989612432
Decode to Finngen	GPT	finngen_R10_C3_AML_EXALLC	Wald ratio	1	-0.369806	1.81910179640719	0.838907862902634	-3.93525	3.19563313373254	0.690868078574755	0.0195408934709792	24.4256334902201	0.99241015271035
Decode to Finngen	FLT4	finngen_R10_C3_AML_EXALLC	Inverse variance weighted	3	-0.376358	0.636854896829407	0.554544503452096	-1.62459	0.871877243597129	0.686356330301104	0.196991647036282	2.39139587506284	0.99983727176039
Decode to Finngen	FLT4	finngen_R10_C3_AML_EXALLC	MR Egger	3	-0.748943	1.23574634844454	0.653126479545383	-3.17101	1.67311934896169	0.4728658745649	0.041961349392908	5.32876417377129	0.997610084459343
Decode to Finngen	FLT4	finngen_R10_C3_AML_EXALLC	Weighted median	3	-0.484318	0.674788490608593	0.47292167927571	-1.8069	0.838267197626979	0.616117095161249	0.164161646769618	2.31235664614561	0.976519615110977
Decode to Finngen	FLT4	finngen_R10_C3_AML_EXALLC	Weighted mode	3	-0.56824	0.726126818056272	0.515828452334407	-1.99145	0.854968249394277	0.566521461986017	0.136497513944156	2.35129972419924	0.990794989612432
Decode to Finngen	OLR1	finngen_R10_C3_AML_EXALLC	Wald ratio	1	-0.90843	1.75689070351759	0.6051096103099	-4.35194	2.53507613065327	0.403156825230005	0.0128818565432625	12.6173913817218	0.99241015271035
Decode to Finngen	CFHR5	finngen_R10_C3_AML_EXALLC	Inverse variance weighted	8	-0.0363822	0.161305305165065	0.82155258215983	-0.352541	0.279776224872729	0.964271704203279	0.702900051611103	1.32283376192088	0.99983727176039
Decode to Finngen	CFHR5	finngen_R10_C3_AML_EXALLC	MR Egger	8	-0.0257262	0.244666768913652	0.919685469631658	-0.505273	0.453820658196225	0.974601890431697	0.603340795071342	1.57431563155069	0.997610084459343
Decode to Finngen	CFHR5	finngen_R10_C3_AML_EXALLC	Weighted median	8	-0.0321368	0.155779717211964	0.836559371998373	-0.337465	0.273191447203471	0.968374100862383	0.713576917874459	1.31415181143234	0.997007278632302
Decode to Finngen	CFHR5	finngen_R10_C3_AML_EXALLC	Weighted mode	8	-0.0473822	0.150089999262069	0.761440437390832	-0.341559	0.246794204459693	0.953722820695894	0.710661826841954	1.27991568473315	0.990794989612432
Decode to Finngen	IGF2R	finngen_R10_C3_AML_EXALLC	Inverse variance weighted	6	-0.142826	0.228437885837278	0.531821868814046	-0.590564	0.30491264742866	0.866905236347669	0.554014807056361	1.35650650349956	0.99983727176039
Decode to Finngen	IGF2R	finngen_R10_C3_AML_EXALLC	MR Egger	6	-0.455724	0.461573228043752	0.379376114367146	-1.36041	0.448959581135627	0.633988828203604	0.256556215973502	1.56668133243941	0.997610084459343
Decode to Finngen	IGF2R	finngen_R10_C3_AML_EXALLC	Weighted median	6	-0.171093	0.248832129571292	0.491715236064505	-0.658804	0.316618160478294	0.84274335189722	0.517469968484174	1.37247840536022	0.976519615110977
Decode to Finngen	IGF2R	finngen_R10_C3_AML_EXALLC	Weighted mode	6	-0.177466	0.248113927440683	0.506449082736073	-0.663769	0.308837779056064	0.837389873106206	0.514907082713764	1.36184143338078	0.990794989612432
Decode to Finngen	NID2	finngen_R10_C3_AML_EXALLC	Inverse variance weighted	5	-0.0652059	0.247455890523713	0.792161207485301	-0.550219	0.41980762873088	0.93687452540705	0.576823205643751	1.52166880210221	0.99983727176039
Decode to Finngen	NID2	finngen_R10_C3_AML_EXALLC	MR Egger	5	-0.388228	0.59225615766344	0.558924341475134	-1.54905	0.772594124804545	0.678257720717859	0.212449702397099	2.16537623033952	0.997610084459343
Decode to Finngen	NID2	finngen_R10_C3_AML_EXALLC	Weighted median	5	-0.069507	0.269079928832057	0.796164949698934	-0.596904	0.457889675848274	0.932853617694066	0.550513585211755	1.5807346002373	0.997007278632302
Decode to Finngen	NID2	finngen_R10_C3_AML_EXALLC	Weighted mode	5	-0.0954701	0.306532433940814	0.771014602599187	-0.696274	0.505333517656442	0.908945581559809	0.498439219700727	1.65753824655523	0.990794989612432
Decode to Finngen	WIF1	finngen_R10_C3_AML_EXALLC	Wald ratio	1	0.849803082191781	1.59277910958904	0.593663428696912	-2.27204	3.9716501369863	2.33918617915473	0.103101228480572	53.0720347505807	0.99241015271035
Decode to Finngen	GRAP2	finngen_R10_C3_AML_EXALLC	Wald ratio	1	4.20679144385027	1.75644385026738	0.0166175673813014	0.764161497326203	7.64942139037433	67.140768911716	2.14719319237971	2099.43048723083	0.825841952844227
Decode to Finngen	TEC	finngen_R10_C3_AML_EXALLC	Wald ratio	1	-0.731212	0.847028388278388	0.387990165388292	-2.39139	0.928963186813187	0.481325051576038	0.0915025813852369	2.53188272688506	0.970538109042799
Decode to Finngen	EPHA4	finngen_R10_C3_AML_EXALLC	Inverse variance weighted	2	-0.257516	0.660650579220143	0.696690329296567	-1.55239	1.03735879737234	0.772968997520801	0.211740994946637	2.82175433849685	0.99983727176039
Decode to Finngen	LGR5	finngen_R10_C3_AML_EXALLC	Wald ratio	1	-0.147462	1.78976394849785	0.934335060829373	-3.6554	3.36047525035765	0.862895151179828	0.0258511697460423	28.8028762042248	0.99541596869227
Decode to Finngen	TREM2	finngen_R10_C3_AML_EXALLC	Inverse variance weighted	7	0.140598839269719	0.20785757238067	0.498774571840393	-0.266802	0.547999681135832	1.15096283426905	0.765824687754856	1.72978942445989	0.99983727176039
Decode to Finngen	TREM2	finngen_R10_C3_AML_EXALLC	MR Egger	7	0.241527520191312	0.417433950366906	0.587942614070631	-0.576643	1.05969806291045	1.27319249293638	0.561781091132568	2.88549961836831	0.997610084459343
Decode to Finngen	TREM2	finngen_R10_C3_AML_EXALLC	Weighted median	7	0.255662317244025	0.263555393916179	0.332020799545432	-0.260906	0.772230889319736	1.29131659895926	0.770353133114318	2.1645898316873	0.963063440231722
Decode to Finngen	TREM2	finngen_R10_C3_AML_EXALLC	Weighted mode	7	0.230815364531964	0.304098424626051	0.476592960514493	-0.365218	0.826848276799023	1.25962664622204	0.694045646394807	2.28610221260578	0.990794989612432
Decode to Finngen	BPIFA2	finngen_R10_C3_AML_EXALLC	Wald ratio	1	0.478559895833333	1.18752473958333	0.686956014046675	-1.84899	2.80610838541667	1.61374876169687	0.157396277415788	16.5454044316359	0.99241015271035
Decode to Finngen	LGR4	finngen_R10_C3_AML_EXALLC	Wald ratio	1	-0.153592	1.63645975170204	0.925223185089866	-3.36105	3.05386880256308	0.857621592832586	0.0346986872516698	21.1971937485129	0.99541596869227
Decode to Finngen	UNC5D	finngen_R10_C3_AML_EXALLC	Inverse variance weighted	2	-1.09046	0.897184803089539	0.224205893612071	-2.84894	0.668025742532397	0.336063055474516	0.0579057444758905	1.95038295901524	0.99983727176039
Decode to Finngen	ACVRL1	finngen_R10_C3_AML_EXALLC	Inverse variance weighted	3	0.0838215262426461	0.613759409292291	0.89137017084598	-1.11915	1.28678996845554	1.08743479791457	0.326558257464278	3.62114389296939	0.99983727176039
Decode to Finngen	ACVRL1	finngen_R10_C3_AML_EXALLC	MR Egger	3	0.0525440497771995	1.54325797299305	0.97833306879012	-2.97224	3.07732967684357	1.05394898727409	0.0511884387914372	21.7003779369394	0.997610084459343
Decode to Finngen	ACVRL1	finngen_R10_C3_AML_EXALLC	Weighted median	3	-0.0243595	0.439550154667026	0.955804543404186	-0.885878	0.837158809188803	0.975934804021441	0.412352052929515	2.30979507664334	0.997007278632302
Decode to Finngen	ACVRL1	finngen_R10_C3_AML_EXALLC	Weighted mode	3	-0.0205761	0.462264029620217	0.96854119395066	-0.926614	0.885461432159915	0.979634176889221	0.395892106196418	2.42410269239691	0.993901998281039
Decode to Finngen	NRXN3	finngen_R10_C3_AML_EXALLC	Inverse variance weighted	3	-0.293765	0.535469265399373	0.583271471193852	-1.34328	0.755754678924284	0.745451591425066	0.260986958212797	2.12921779296371	0.99983727176039
Decode to Finngen	NRXN3	finngen_R10_C3_AML_EXALLC	MR Egger	3	-2.73128	1.73641706664179	0.360513683268578	-6.13466	0.672095785539692	0.0651357539259904	0.00216646360546323	1.9583372777684	0.997610084459343
Decode to Finngen	NRXN3	finngen_R10_C3_AML_EXALLC	Weighted median	3	-0.250306	0.555930971748964	0.652532250475213	-1.33993	0.839318375528891	0.7785622502658	0.261863727722905	2.31478862234926	0.988614894320742
Decode to Finngen	NRXN3	finngen_R10_C3_AML_EXALLC	Weighted mode	3	-0.920471	0.611986523953295	0.27146588275675	-2.11996	0.279022512676246	0.398331353228204	0.12003587035764	1.32183710162529	0.990794989612432
Decode to Finngen	TLR1	finngen_R10_C3_AML_EXALLC	Wald ratio	1	-0.958829	0.924034707158351	0.299431004934808	-2.76994	0.852279392624729	0.383341656697164	0.0626659739145778	2.34498590829595	0.969542200541184
Decode to Finngen	MYOC	finngen_R10_C3_AML_EXALLC	Inverse variance weighted	8	-0.106129	0.245399195590131	0.665396793419283	-0.587111	0.374853600436886	0.899308789029455	0.555930914873452	1.4547784201023	0.99983727176039
Decode to Finngen	MYOC	finngen_R10_C3_AML_EXALLC	MR Egger	8	-0.338397	0.803423050129027	0.688284958250882	-1.91311	1.23631244579613	0.71291239629941	0.147621175640112	3.44289416876358	0.997610084459343
Decode to Finngen	MYOC	finngen_R10_C3_AML_EXALLC	Weighted median	8	-0.0923828	0.28811502090276	0.748479043061652	-0.657088	0.472322652365819	0.911756072904111	0.518358480088768	1.60371474261436	0.988614894320742
Decode to Finngen	MYOC	finngen_R10_C3_AML_EXALLC	Weighted mode	8	-0.144649	0.274648715689594	0.614693618124138	-0.682961	0.393662168564199	0.865325697353185	0.505119220718359	1.48239966286549	0.990794989612432
Decode to Finngen	A1BG	finngen_R10_C3_AML_EXALLC	Inverse variance weighted	4	0.185558315895849	0.329999264557446	0.573912196855006	-0.46124	0.832356874428443	1.20389040367551	0.630501185934049	2.2987301790953	0.99983727176039
Decode to Finngen	A1BG	finngen_R10_C3_AML_EXALLC	MR Egger	4	-0.0232544	0.431799516086776	0.961946660831923	-0.869581	0.82307268087444	0.977013928488471	0.419126949778235	2.27748708825701	0.997610084459343
Decode to Finngen	A1BG	finngen_R10_C3_AML_EXALLC	Weighted median	4	0.151152136523238	0.355772955404939	0.670941934839242	-0.546163	0.848467129116919	1.16317360580968	0.579167902691231	2.33606322271212	0.988614894320742
Decode to Finngen	A1BG	finngen_R10_C3_AML_EXALLC	Weighted mode	4	0.156245407190811	0.394199643487674	0.718348314117075	-0.616386	0.928876708426652	1.16911307664389	0.539892143277343	2.53166378321903	0.990794989612432
Decode to Finngen	NUDT2	finngen_R10_C3_AML_EXALLC	Inverse variance weighted	3	-0.307814	0.336003192035501	0.359612305863795	-0.96638	0.35075235986143	0.735052101028767	0.380457747350341	1.42013559978652	0.99983727176039
Decode to Finngen	NUDT2	finngen_R10_C3_AML_EXALLC	MR Egger	3	-1.10992	1.61095345962594	0.615932421131504	-4.26738	2.04755334527009	0.329586831210462	0.0140184043471972	7.74891896516538	0.997610084459343
Decode to Finngen	NUDT2	finngen_R10_C3_AML_EXALLC	Weighted median	3	-0.314158	0.33543133000801	0.348974704546254	-0.971604	0.343287171398867	0.730403443321549	0.378475611711343	1.40957349300187	0.963063440231722
Decode to Finngen	NUDT2	finngen_R10_C3_AML_EXALLC	Weighted mode	3	-0.367105	0.374870729759482	0.430706666152209	-1.10185	0.367642081242484	0.69273721621541	0.332255449600585	1.44432499544179	0.990794989612432
Decode to Finngen	FAIM	finngen_R10_C3_AML_EXALLC	Inverse variance weighted	5	-0.29351	0.367929732366131	0.425025717521168	-1.01465	0.427632756265267	0.745642124934418	0.362528642284572	1.53362276418504	0.99983727176039
Decode to Finngen	FAIM	finngen_R10_C3_AML_EXALLC	MR Egger	5	-0.244977	0.896156470178046	0.802312373043999	-2.00144	1.51148939414844	0.782722315698431	0.135140004312129	4.53347790397642	0.997610084459343
Decode to Finngen	FAIM	finngen_R10_C3_AML_EXALLC	Weighted median	5	-0.385138	0.412764728868573	0.350784238645216	-1.19416	0.423880811808335	0.680356701869125	0.302959263817827	1.5278794777392	0.963063440231722
Decode to Finngen	FAIM	finngen_R10_C3_AML_EXALLC	Weighted mode	5	-0.393487	0.458551201534842	0.439208799965169	-1.29225	0.505273624832561	0.674700270671496	0.274652920646235	1.65743897488181	0.990794989612432
Decode to Finngen	GLRX3	finngen_R10_C3_AML_EXALLC	Wald ratio	1	2.24920353982301	1.19631099873578	0.0600922600738919	-0.095566	4.59397309734513	9.48018224106328	0.908858358935394	98.8865365435454	0.825841952844227
Decode to Finngen	C1QTNF9	finngen_R10_C3_AML_EXALLC	Wald ratio	1	-0.834871	0.493435406698565	0.0906544342561208	-1.802	0.132262583732057	0.43393053582398	0.164967926219375	1.14140799509167	0.825841952844227
Decode to Finngen	AKR1B1	finngen_R10_C3_AML_EXALLC	Inverse variance weighted	2	0.0801492137880093	0.959753975794588	0.933445894371517	-1.80097	1.9612670063454	1.08344872110199	0.165138860739974	7.10832765829652	0.99983727176039
Decode to Finngen	GSN	finngen_R10_C3_AML_EXALLC	Inverse variance weighted	4	0.0278273372542432	0.357659597827136	0.937983987009772	-0.673185	0.72884014899543	1.02821813412743	0.510081136629566	2.07267521856289	0.99983727176039
Decode to Finngen	GSN	finngen_R10_C3_AML_EXALLC	MR Egger	4	-0.282085	0.490440578741282	0.623261367921351	-1.24335	0.6791780771793	0.754209229205088	0.288416693676389	1.97225602362801	0.997610084459343
Decode to Finngen	GSN	finngen_R10_C3_AML_EXALLC	Weighted median	4	-0.0583141	0.383604578046535	0.879174157814056	-0.810179	0.693550862430812	0.943353583589804	0.44477840661135	2.00080752672272	0.997007278632302
Decode to Finngen	GSN	finngen_R10_C3_AML_EXALLC	Weighted mode	4	-0.0751967	0.423720338567677	0.870447061369092	-0.905689	0.755295177956317	0.927561030454406	0.404263433974598	2.12823964007514	0.990794989612432
Decode to Finngen	KIRREL2	finngen_R10_C3_AML_EXALLC	Inverse variance weighted	6	0.0210531090305744	0.171607878590103	0.902359327555831	-0.315298	0.357404551067176	1.02127628919093	0.729571186633749	1.42961410479495	0.99983727176039
Decode to Finngen	KIRREL2	finngen_R10_C3_AML_EXALLC	MR Egger	6	0.309489277438658	0.232259560279484	0.25353316328924	-0.145739	0.764718015586446	1.36272895995164	0.864382879552202	2.14838847716759	0.997610084459343
Decode to Finngen	KIRREL2	finngen_R10_C3_AML_EXALLC	Weighted median	6	0.15057731600574	0.194238672608343	0.43821085153257	-0.23013	0.531285114318093	1.16250518188595	0.794429936689622	1.70111703436432	0.976519615110977
Decode to Finngen	KIRREL2	finngen_R10_C3_AML_EXALLC	Weighted mode	6	0.145178217256076	0.210446071070483	0.520987377238496	-0.267296	0.557652516554224	1.15624561482795	0.765446402976706	1.74656764550706	0.990794989612432
Decode to Finngen	LRP10	finngen_R10_C3_AML_EXALLC	Inverse variance weighted	2	0.30574717021475	1.44619542352259	0.832563579879374	-2.5288	3.14029020031902	1.35763901157238	0.0797549986815068	23.1105725812095	0.99983727176039
Decode to Finngen	CDH17	finngen_R10_C3_AML_EXALLC	Inverse variance weighted	5	-0.318576	0.347836205813397	0.359730466100331	-1.00033	0.363183155867897	0.727183949849596	0.367756306444357	1.43789919479972	0.99983727176039
Decode to Finngen	CDH17	finngen_R10_C3_AML_EXALLC	MR Egger	5	-1.06068	0.643457824833555	0.197829644175427	-2.32185	0.200500530840769	0.346221406348688	0.0980915411922946	1.22201426093486	0.997610084459343
Decode to Finngen	CDH17	finngen_R10_C3_AML_EXALLC	Weighted median	5	-0.303184	0.317533354639536	0.339674396009745	-0.925549	0.31918173355507	0.738463471349724	0.396313776481014	1.37600136780511	0.963063440231722
Decode to Finngen	CDH17	finngen_R10_C3_AML_EXALLC	Weighted mode	5	-0.347051	0.322863445270163	0.342929398494252	-0.979864	0.285761196658863	0.706769171799256	0.375362329009742	1.33077462387772	0.990794989612432
Decode to Finngen	RSPO1	finngen_R10_C3_AML_EXALLC	Wald ratio	1	-0.0165212	0.637733544446958	0.979332199635391	-1.26648	1.23343653019679	0.983614509899651	0.281822182895961	3.43300691997797	0.99541596869227
Decode to Finngen	ENO3	finngen_R10_C3_AML_EXALLC	Inverse variance weighted	3	0.0356237536028606	0.290633021855784	0.90244525727941	-0.534017	0.605264476440198	1.03626588182961	0.586245304148786	1.83173659600275	0.99983727176039
Decode to Finngen	ENO3	finngen_R10_C3_AML_EXALLC	MR Egger	3	0.510074788096505	0.49630877690715	0.491292417033798	-0.46269	1.48283999083452	1.6654157435618	0.629587513416511	4.40543933892888	0.997610084459343
Decode to Finngen	ENO3	finngen_R10_C3_AML_EXALLC	Weighted median	3	0.0375420438135876	0.29541323805531	0.898874590436502	-0.541468	0.616551990401995	1.03825564839112	0.581893462125285	1.85252947761076	0.997007278632302
Decode to Finngen	ENO3	finngen_R10_C3_AML_EXALLC	Weighted mode	3	0.123115418488833	0.298046441255459	0.719627418175023	-0.461056	0.707286443349533	1.13101495345119	0.630617610065748	2.02847938990607	0.990794989612432
Decode to Finngen	LY75	finngen_R10_C3_AML_EXALLC	Inverse variance weighted	9	0.172144147441788	0.165465508741628	0.298171412939386	-0.152168	0.496456544575379	1.1878490462749	0.858843768385048	1.64288943888988	0.99983727176039
Decode to Finngen	LY75	finngen_R10_C3_AML_EXALLC	MR Egger	9	1.23630514397526	0.836648203384493	0.183014931288357	-0.403525	2.87613562260886	3.44286902945887	0.667961104018262	17.7456	0.997610084459343
Decode to Finngen	LY75	finngen_R10_C3_AML_EXALLC	Weighted median	9	0.249998678326081	0.204853847497679	0.222322446353308	-0.151515	0.651512219421532	1.28402371962596	0.859405109038073	1.91843973839937	0.963063440231722
Decode to Finngen	LY75	finngen_R10_C3_AML_EXALLC	Weighted mode	9	0.277265710189391	0.19815379534325	0.199297289662343	-0.111116	0.66564714906216	1.3195169335532	0.894835184838697	1.94574930382011	0.990794989612432
Decode to Finngen	NPPB	finngen_R10_C3_AML_EXALLC	Wald ratio	1	-0.013358	1.0446017699115	0.989797237991534	-2.06078	2.03406150442478	0.986730857075253	0.127354921399366	7.64507388961657	0.996969681745096
Decode to Finngen	COL6A2	finngen_R10_C3_AML_EXALLC	Inverse variance weighted (multiplicative random effects)	6	0.0518850993073744	0.510164387270348	0.918992653248467	-0.948037	1.05180729835726	1.05325471586411	0.387500903048966	2.86282041605929	0.99983727176039
Decode to Finngen	COL6A2	finngen_R10_C3_AML_EXALLC	MR Egger	6	0.466449922140916	1.04506820234966	0.678452622415213	-1.58188	2.51478359874624	1.59432415974248	0.205587456919214	12.3639329190079	0.997610084459343
Decode to Finngen	COL6A2	finngen_R10_C3_AML_EXALLC	Weighted median	6	0.292011867888584	0.395435398456577	0.460237049395764	-0.483042	1.06706524886347	1.33911891005901	0.616904213244126	2.90683612914151	0.976519615110977
Decode to Finngen	COL6A2	finngen_R10_C3_AML_EXALLC	Weighted mode	6	0.527627404608023	0.397072887398175	0.241326821905248	-0.250635	1.30589026390844	1.69490620769474	0.778306047666973	3.69097357202003	0.990794989612432
Decode to Finngen	HDGF	finngen_R10_C3_AML_EXALLC	Wald ratio	1	-0.829082	1.2605178807947	0.510710778101743	-3.2997	1.64153292715232	0.436449711330093	0.0368943385859022	5.16307807162883	0.989713665091089
Decode to Finngen	LECT2	finngen_R10_C3_AML_EXALLC	Inverse variance weighted	9	-0.140061	0.207388706969981	0.499451727496515	-0.546542	0.266421348437275	0.869305625843744	0.578948134648572	1.30528492259898	0.99983727176039
Decode to Finngen	LECT2	finngen_R10_C3_AML_EXALLC	MR Egger	9	0.385566745066384	0.396098393855564	0.36277723860134	-0.390786	1.16191959702329	1.47044745417194	0.676524844567443	3.19606254351712	0.997610084459343
Decode to Finngen	LECT2	finngen_R10_C3_AML_EXALLC	Weighted median	9	0.0761051142438974	0.240768463140008	0.751932271492971	-0.395801	0.548011301998314	1.0790759944534	0.673140588113715	1.72980952622172	0.988614894320742
Decode to Finngen	LECT2	finngen_R10_C3_AML_EXALLC	Weighted mode	9	0.0888641473632745	0.251996418582747	0.733468427006859	-0.405049	0.582777127785459	1.09293216852347	0.666944241135825	1.79100538143811	0.990794989612432
Decode to Finngen	REG1B	finngen_R10_C3_AML_EXALLC	Inverse variance weighted	8	0.356434616412531	0.458584151699334	0.437011179368688	-0.54239	1.25525955374322	1.42822814478592	0.581356960515778	3.50874896509177	0.99983727176039
Decode to Finngen	REG1B	finngen_R10_C3_AML_EXALLC	MR Egger	8	2.30206198049774	0.884798949036895	0.0405646579965623	0.567856040385426	4.03626792061006	9.99477024303182	1.7644800193602	56.6146576413012	0.997610084459343
Decode to Finngen	REG1B	finngen_R10_C3_AML_EXALLC	Weighted median	8	0.555283985361694	0.393860526622093	0.158584187674958	-0.216683	1.32725	1.74243574076309	0.805185456930124	3.77066213076436	0.921740519031733
Decode to Finngen	REG1B	finngen_R10_C3_AML_EXALLC	Weighted mode	8	0.52434018085996	0.40676195999088	0.238338023885141	-0.272913	1.32159362244208	1.68934381917474	0.7611588071309	3.74939173356119	0.990794989612432
Decode to Finngen	SCUBE3	finngen_R10_C3_AML_EXALLC	Wald ratio	1	0.890362106803219	0.502889539136796	0.0766451494263385	-0.0953014	1.87602560351134	2.43601158797133	0.909098899943686	6.52751032599222	0.825841952844227
Decode to Finngen	ENGASE	finngen_R10_C3_AML_EXALLC	Inverse variance weighted	6	0.158046658732354	0.180436339287769	0.381076959671123	-0.195609	0.511701883736381	1.17122084111255	0.822334060974661	1.6681277399972	0.99983727176039
Decode to Finngen	ENGASE	finngen_R10_C3_AML_EXALLC	MR Egger	6	-0.203618	0.344392717488894	0.58615577950773	-0.878627	0.471392147074951	0.815774280593497	0.415352672875376	1.60222317162628	0.997610084459343
Decode to Finngen	ENGASE	finngen_R10_C3_AML_EXALLC	Weighted median	6	0.0888121320830848	0.201284106867736	0.659048130878629	-0.305705	0.483328981543848	1.09287532082899	0.736604093734743	1.62146324876001	0.988614894320742
Decode to Finngen	ENGASE	finngen_R10_C3_AML_EXALLC	Weighted mode	6	0.0862979624507381	0.206205172518333	0.692946091061874	-0.317864	0.490460100586671	1.09013109805173	0.727701621276583	1.63306742240691	0.990794989612432
Decode to Finngen	DEFA5	finngen_R10_C3_AML_EXALLC	Wald ratio	1	-1.15957	0.946407506702413	0.220485387776951	-3.01453	0.695383837610111	0.313619479862487	0.0490687163562371	2.0044783204669	0.966168667413972
Decode to Finngen	SIGLEC5	finngen_R10_C3_AML_EXALLC	Inverse variance weighted	10	0.0257081758523055	0.125905051796064	0.838207363390742	-0.221066	0.272482077372591	1.02604148109894	0.801663988657468	1.3132199223502	0.99983727176039
Decode to Finngen	SIGLEC5	finngen_R10_C3_AML_EXALLC	MR Egger	10	0.346729272900614	0.320814771458758	0.311297284146658	-0.282068	0.975526224959779	1.41443374798572	0.754222637652227	2.65256268847692	0.997610084459343
Decode to Finngen	SIGLEC5	finngen_R10_C3_AML_EXALLC	Weighted median	10	0.0468117553298346	0.159173338029897	0.768686883712625	-0.265168	0.358791497868432	1.04792472426725	0.767077080014329	1.43159827915871	0.990624964016801
Decode to Finngen	SIGLEC5	finngen_R10_C3_AML_EXALLC	Weighted mode	10	0.051449362612696	0.161725203609674	0.757645455182896	-0.265532	0.368430761687657	1.05279587410992	0.766797877000879	1.44546455563752	0.990794989612432
Decode to Finngen	CALB2	finngen_R10_C3_AML_EXALLC	Wald ratio	1	3.00086705202312	1.9328323699422	0.120524722456711	-0.787484	6.78921849710983	20.1029596807395	0.454987927630418	888.219144692795	0.825841952844227
Decode to Finngen	PDE5A	finngen_R10_C3_AML_EXALLC	Inverse variance weighted	4	0.94848719214585	0.453708322211301	0.0365709415739934	0.0592188806116996	1.83776	2.58180093475474	1.06100744928578	6.28242155244766	0.99983727176039
Decode to Finngen	PDE5A	finngen_R10_C3_AML_EXALLC	MR Egger	4	0.274227707279261	1.68986392578228	0.886000205997731	-3.03791	3.58636100181254	1.31551432032292	0.0479351804851616	36.1024598105011	0.997610084459343
Decode to Finngen	PDE5A	finngen_R10_C3_AML_EXALLC	Weighted median	4	0.791776948361046	0.479228761810389	0.098495832702045	-0.147511	1.73106532150941	2.2073152286479	0.862852580357846	5.64666622031807	0.901716117603692
Decode to Finngen	PDE5A	finngen_R10_C3_AML_EXALLC	Weighted mode	4	0.696736279264654	0.527667031167773	0.27839796708742	-0.337491	1.73096366035349	2.00719109446391	0.713558324045678	5.64609220288115	0.990794989612432
Decode to Finngen	NME4	finngen_R10_C3_AML_EXALLC	Inverse variance weighted	2	-1.22641	1.52182669681804	0.42031337295352	-4.20919	1.75637413386531	0.293344910923924	0.0148584505101727	5.79140043613906	0.99983727176039
Decode to Finngen	CDCP1	finngen_R10_C3_AML_EXALLC	Inverse variance weighted	3	-0.347245	0.348453623097925	0.31899166656064	-1.03021	0.335723871978136	0.706632020137232	0.356930451264754	1.39895268143666	0.99983727176039
Decode to Finngen	CDCP1	finngen_R10_C3_AML_EXALLC	MR Egger	3	-0.182669	0.715517009456207	0.840872328111451	-1.58508	1.21974449970784	0.833043981885881	0.204930951740121	3.38632241671488	0.997610084459343
Decode to Finngen	CDCP1	finngen_R10_C3_AML_EXALLC	Weighted median	3	-0.329436	0.354015031122055	0.352074981579193	-1.02331	0.364432970174643	0.719328967718035	0.359404799031547	1.43969742527805	0.963063440231722
Decode to Finngen	CDCP1	finngen_R10_C3_AML_EXALLC	Weighted mode	3	-0.360903	0.372849820758591	0.435182165268739	-1.09169	0.369883140701783	0.6970469516662	0.335649386407349	1.44756544329707	0.990794989612432
Decode to Finngen	APOL3	finngen_R10_C3_AML_EXALLC	Inverse variance weighted	7	0.386172713988269	0.229269812827229	0.0921122745891831	-0.0631961	0.835541547129638	1.4713387696579	0.938759346946245	2.30606255175043	0.99983727176039
Decode to Finngen	APOL3	finngen_R10_C3_AML_EXALLC	MR Egger	7	0.486841268136465	0.384384325507893	0.261111866898813	-0.266552	1.24023454613194	1.62716830542119	0.766016162297533	3.45642406059164	0.997610084459343
Decode to Finngen	APOL3	finngen_R10_C3_AML_EXALLC	Weighted median	7	0.472596844087683	0.275629332150303	0.0864167308706203	-0.0676366	1.01283033510228	1.60415452821104	0.934600001671906	2.75338299355509	0.901716117603692
Decode to Finngen	APOL3	finngen_R10_C3_AML_EXALLC	Weighted mode	7	0.510142632778544	0.280615944414779	0.118959523090979	-0.0398646	1.06014988383151	1.66552873699634	0.960919521289686	2.88680364203401	0.990794989612432
Decode to Finngen	ATXN3	finngen_R10_C3_AML_EXALLC	Inverse variance weighted	4	-0.0645907	0.364786826246644	0.859457935498972	-0.779573	0.650391479657146	0.937451083793041	0.458601847853835	1.91629087108441	0.99983727176039
[truncated: 11,604 more rows]

## Sheet: Table S4. reverse MR
id.exposure	id.outcome	outcome source	method	nsnp	b	se	pval	lo_ci	up_ci	or	or_lci95	or_uci95	p_fdr
[truncated: 41 more rows]

## Sheet: Table S5. colocalization analys
ptotein	COLOC	PP.H0.abf	PP.H1.abf	PP.H2.abf	PP.H3.abf	PP.H4.abf	PP.H3+PP.H4
[truncated: 18 more rows]

## Sheet: Table S6. PheWAS results
id.exposure	id.outcome	outcome	method	nsnp	b	se	pval	lo_ci	up_ci	or	or_lci95	or_uci95
[truncated: 9,504 more rows]

[truncated: 1 more sheets: Table S7. drug]
